# Supplementary material for: Dicyclo­hexyl­ammonium 3-[(hy­droxy­meth­yl)carbamo­yl]propano­ate
Source: Acta Crystallogr Sect E Struct Rep Online. 2010 Nov 6;66(Pt 12):o3096. doi: 10.1107/S1600536810044958 (PMC3011642; doi:10.1107/S1600536810044958)
Supplement: Supplementary file 1 [file e-66-o3096-sup1.cif]

##############################################################################
###                                                                        ###
###        Electronic paper (Acta Crystallographica Section E)             ###
###                                                                        ###
##############################################################################
#                                                                            #
# This CIF contains the data in a paper accepted for publication in Acta     #
# Crystallographica Section E. It conforms to the requirements of Notes      #
# for Authors for Section E, and has been peer reviewed under the auspices   #
# of the IUCr Commission on Journals.                                        #
#                                                                            #
# Full details of the Crystallographic Information File format               #
# are given in the paper "The Crystallographic Information File (CIF):       #
# a New Standard Archive File for Crystallography" by S. R. Hall, F. H.      #
# Allen and I. D. Brown [Acta Cryst. (1991), A47, 655-685].                  #
#                                                                            #
# The current version of the core CIF dictionary is obtainable from          #
# ftp://ftp.iucr.org/pub/cif_core.dic. The current version number is 2.4.    #
#                                                                            #
# Software is freely available for graphical display of the structure(s) in  #
# this CIF.  For information consult the CIF home page http://www.iucr.org/  #
# cif/home.html                                                              #
#                                                                            #
# This file may be used for bona fide research purposes within the           #
# scientific community so long as proper attribution is given to the journal # 
# article from which it was obtained.                                        #
#                                                                            #
##############################################################################
                                             
data_global
_audit_creation_method     'SHELXL-97'
_journal_data_validation_number     ?
_journal_date_recd_electronic     2010-11-02
_journal_date_accepted     2010-11-02
_journal_name_full     'Acta Crystallographica, Section E'
_journal_year     2010
_journal_volume     66
_journal_issue     12
_journal_page_first     o3096
_journal_page_last     o3096
_journal_paper_category     QO
_journal_coeditor_code     FJ2363
_publ_contact_author_name     'Venkatesa Prabhu, G.'
_publ_contact_author_address
;
Department of Chemistry
National Institute of Technology
Tiruchirappalli 620 015
Tamil Nadu
India
;
_publ_contact_author_email     'venkates@nitt.edu,helen.stoeckli-evans@unine.ch'
_publ_contact_author_fax     '+91-0431-2500133'
_publ_contact_author_phone     '+91-9486001134'
_publ_section_title
;
Dicyclohexylammonium 3-[(hydroxymethyl)carbamoyl]propanoate
;
loop_
    _publ_author_name
    _publ_author_footnote
    _publ_author_address
    'Rajeswari, Subadra' .
;
Department of Chemistry
National Institute of Technology
Tiruchirappalli 620 015
Tamil Nadu
India
;
    'Venkatesa Prabhu, Ganesan' .
;
Department of Chemistry
National Institute of Technology
Tiruchirappalli 620 015
Tamil Nadu
India
;
    'Tamilvendan, Dhanapal' .
;
Department of Chemistry
National Institute of Technology
Tiruchirappalli 620 015
Tamil Nadu
India
;
    'Stoeckli-Evans, Helen' .
;
Institute of Physics
University of Neuch\^atel
rue Emile-Argand 11
CH-2000 Neuch\^atel
Switzerland
;
data_I
_audit_creation_method     SHELXL-97
_chemical_name_systematic
;
Dicyclohexylammonium 3-[(hydroxymethyl)carbamoyl]propanoate
;
_chemical_name_common
;
Dicyclohexylammonium 4-(hydroxymethylamino)-4-oxobutanoate
;
_chemical_formula_moiety     'C12 H24 N +, C5 H8 N O4 -'
_chemical_formula_sum     'C17 H32 N2 O4'
_chemical_formula_iupac     'C12 H24 N +, C5 H8 N O4 -'
_chemical_formula_weight     328.45
_chemical_melting_point     ?
_symmetry_cell_setting     monoclinic
_symmetry_space_group_name_H-M     'P 21/n'
_symmetry_space_group_name_Hall     '-P 2yn'
loop_
    _symmetry_equiv_pos_site_id
    _symmetry_equiv_pos_as_xyz
    1 x,y,z
    2 1/2-x,1/2+y,1/2-z
    3 -x,-y,-z
    4 1/2+x,1/2-y,1/2+z
_cell_length_a     5.6844(5)
_cell_length_b     17.7967(12)
_cell_length_c     18.4264(16)
_cell_angle_alpha     90.00
_cell_angle_beta     95.495(7)
_cell_angle_gamma     90.00
_cell_volume     1855.5(3)
_cell_formula_units_Z     4
_cell_measurement_reflns_used     7150
_cell_measurement_theta_min     1.59
_cell_measurement_theta_max     27.16
_cell_measurement_temperature     173(2)
_cell_special_details     ?
_exptl_crystal_description     plate
_exptl_crystal_colour     colourless
_exptl_crystal_size_max     0.45
_exptl_crystal_size_mid     0.45
_exptl_crystal_size_min     0.13
_exptl_crystal_density_diffrn     1.176
_exptl_crystal_density_meas     ?
_exptl_crystal_density_method     'not measured'
_exptl_crystal_F_000     720
_exptl_absorpt_coefficient_mu     0.083
_exptl_absorpt_correction_type     multi-scan
_exptl_absorpt_process_details     '(MULscanABS in PLATON; Spek, 2009)'
_exptl_absorpt_correction_T_min     0.7142
_exptl_absorpt_correction_T_max     1.0000
_exptl_special_details
;
;
_diffrn_ambient_temperature     173(2)
_diffrn_radiation_type     MoK\a
_diffrn_radiation_wavelength     0.71073
_diffrn_radiation_source     'fine-focus sealed tube'
_diffrn_radiation_monochromator     graphite
_diffrn_measurement_device_type     'Stoe IPDS-2'
_diffrn_measurement_method     '\f and \w'
_diffrn_detector_area_resol_mean     ?
_diffrn_reflns_number     11855
_diffrn_reflns_av_R_equivalents     0.0554
_diffrn_reflns_av_sigmaI/netI     0.0585
_diffrn_reflns_theta_min     1.59
_diffrn_reflns_theta_max     26.73
_diffrn_reflns_theta_full     26.73
_diffrn_measured_fraction_theta_max     0.998
_diffrn_measured_fraction_theta_full     0.998
_diffrn_reflns_limit_h_min     -6
_diffrn_reflns_limit_h_max     7
_diffrn_reflns_limit_k_min     -22
_diffrn_reflns_limit_k_max     21
_diffrn_reflns_limit_l_min     -23
_diffrn_reflns_limit_l_max     23
_diffrn_standards_number     0
_diffrn_standards_interval_count     ?
_diffrn_standards_interval_time     ?
_diffrn_standards_decay_%     0
_refine_special_details
;
The H-atoms could all be located in difference electron-density maps. The NH~2~,
NH and OH H-atoms were freely refined. O---H = 0.88(2) \%A, N---H = 0.829(17)
- 0.95(2) \%A. The C-bound H-atoms were included in calculated positions and
treated as riding: C---H = 0.99 and 1.0 \%A for CH~2~ and CH H-atoms,
respectively, with <i>U</i>~iso~(H) = 1.2Ueq (parent C-atom).
;
_reflns_number_total     3941
_reflns_number_gt     2568
_reflns_threshold_expression     I>2\s(I)
_refine_ls_structure_factor_coef     Fsqd
_refine_ls_matrix_type     full
_refine_ls_R_factor_all     0.0787
_refine_ls_R_factor_gt     0.0414
_refine_ls_wR_factor_gt     0.0857
_refine_ls_wR_factor_ref     0.0951
_refine_ls_goodness_of_fit_ref     0.930
_refine_ls_restrained_S_all     0.930
_refine_ls_number_reflns     3941
_refine_ls_number_parameters     225
_refine_ls_number_restraints     0
_refine_ls_hydrogen_treatment     mixed
_refine_ls_weighting_scheme     calc
_refine_ls_weighting_details
                 'calc w=1/[\s^2^(Fo^2^)+(0.0463P)^2^] where P=(Fo^2^+2Fc^2^)/3'
_atom_sites_solution_hydrogens     geom
_atom_sites_solution_primary     direct
_atom_sites_solution_secondary     difmap
_refine_ls_shift/su_max     0.000
_refine_ls_shift/su_mean     0.000
_refine_diff_density_max     0.192
_refine_diff_density_min     -0.163
_refine_ls_extinction_method     'SHELXL97 (Sheldrick, 2008)'
_refine_ls_extinction_coef     0.0046(12)
_refine_ls_extinction_expression
                                  'Fc^*^=kFc[1+0.001xFc^2^\l^3^/sin(2\q)]^-1/4^'
loop_
    _atom_type_symbol
    _atom_type_description
    _atom_type_scat_dispersion_real
    _atom_type_scat_dispersion_imag
    _atom_type_scat_source
    'C' 'C' 0.0033 0.0016
                         'International Tables Vol C Tables 4.2.6.8 and 6.1.1.4'
    'H' 'H' 0.0000 0.0000
                         'International Tables Vol C Tables 4.2.6.8 and 6.1.1.4'
    'N' 'N' 0.0061 0.0033
                         'International Tables Vol C Tables 4.2.6.8 and 6.1.1.4'
    'O' 'O' 0.0106 0.0060
                         'International Tables Vol C Tables 4.2.6.8 and 6.1.1.4'
_computing_data_collection     'X-AREA (Stoe & Cie, 2009)'
_computing_cell_refinement     'X-AREA (Stoe & Cie, 2009)'
_computing_data_reduction     'X-RED32 (Stoe & Cie, 2009)'
_computing_structure_solution     'SHELXS97 (Sheldrick, 2008)'
_computing_structure_refinement     'SHELXL97 (Sheldrick, 2008)'
_computing_molecular_graphics
      'ORTEP-3 (Farrugia, 1997) and <i>Mercury</i> (Macrae <i>et al.</i>, 2006)'
_computing_publication_material
   'SHELXL97 (Sheldrick, 2008), PLATON (Spek, 2009) and publCIF (Westrip, 2010)'
loop_
    _atom_site_type_symbol
    _atom_site_label
    _atom_site_fract_x
    _atom_site_fract_y
    _atom_site_fract_z
    _atom_site_U_iso_or_equiv
    _atom_site_thermal_displace_type
    _atom_site_calc_flag
    _atom_site_refinement_flags
    _atom_site_occupancy
    N N1 0.1835(3) 0.16377(7) 0.26459(6) 0.0231(4) Uani . . 1.000
    C C1 0.1626(3) 0.15553(8) 0.18284(7) 0.0240(4) Uani . . 1.000
    C C2 0.3908(3) 0.17650(9) 0.15118(7) 0.0302(5) Uani . . 1.000
    C C3 0.3685(3) 0.16325(9) 0.06882(8) 0.0337(5) Uani . . 1.000
    C C4 0.2964(3) 0.08243(9) 0.05011(8) 0.0376(5) Uani . . 1.000
    C C5 0.0679(3) 0.06210(9) 0.08250(8) 0.0360(5) Uani . . 1.000
    C C6 0.0916(3) 0.07455(8) 0.16494(7) 0.0295(5) Uani . . 1.000
    C C7 0.2441(3) 0.24038(8) 0.29523(7) 0.0268(5) Uani . . 1.000
    C C8 0.2700(3) 0.23401(9) 0.37808(8) 0.0342(5) Uani . . 1.000
    C C9 0.3228(3) 0.31025(10) 0.41315(9) 0.0418(6) Uani . . 1.000
    C C10 0.1112(5) 0.37352(10) 0.30517(10) 0.0554(7) Uani . . 1.000
    C C11 0.1319(4) 0.36647(10) 0.38784(9) 0.0461(6) Uani . . 1.000
    C C12 0.0575(4) 0.29729(9) 0.26847(8) 0.0402(6) Uani . . 1.000
    O O1 0.7522(2) 0.63034(6) 0.19198(6) 0.0350(3) Uani . . 1.000
    O O2 1.02645(19) 0.55189(6) 0.16058(6) 0.0358(3) Uani . . 1.000
    O O3 0.5058(2) 0.35217(7) 0.07565(8) 0.0589(5) Uani . . 1.000
    O O4 -0.0493(2) 0.31104(7) 0.07088(6) 0.0382(4) Uani . . 1.000
    N N2 0.1841(2) 0.42193(8) 0.08447(7) 0.0317(4) Uani . . 1.000
    C C13 0.8158(3) 0.57440(8) 0.15773(7) 0.0256(4) Uani . . 1.000
    C C14 0.6297(3) 0.52971(9) 0.11060(8) 0.0292(5) Uani . . 1.000
    C C15 0.5506(3) 0.46122(9) 0.15209(8) 0.0334(5) Uani . . 1.000
    C C16 0.4109(3) 0.40679(9) 0.10178(8) 0.0324(5) Uani . . 1.000
    C C17 0.0415(3) 0.37297(9) 0.03501(8) 0.0341(5) Uani . . 1.000
    H H1 0.03410 0.18950 0.16150 0.0290 Uiso calc R 1.000
    H H1A 0.290(3) 0.1313(10) 0.2847(8) 0.027(4) Uiso . . 1.000
    H H1B 0.038(4) 0.1508(10) 0.2824(10) 0.046(5) Uiso . . 1.000
    H H2A 0.52230 0.14590 0.17460 0.0360 Uiso calc R 1.000
    H H2B 0.42740 0.23010 0.16150 0.0360 Uiso calc R 1.000
    H H3A 0.24910 0.19800 0.04500 0.0400 Uiso calc R 1.000
    H H3B 0.52180 0.17420 0.04970 0.0400 Uiso calc R 1.000
    H H4A 0.27430 0.07640 -0.00350 0.0450 Uiso calc R 1.000
    H H4B 0.42380 0.04790 0.06940 0.0450 Uiso calc R 1.000
    H H5A 0.02890 0.00880 0.07180 0.0430 Uiso calc R 1.000
    H H5B -0.06280 0.09340 0.05960 0.0430 Uiso calc R 1.000
    H H6A -0.06090 0.06330 0.18450 0.0350 Uiso calc R 1.000
    H H6B 0.21240 0.04000 0.18840 0.0350 Uiso calc R 1.000
    H H7 0.39910 0.25640 0.27880 0.0320 Uiso calc R 1.000
    H H8A 0.12210 0.21370 0.39470 0.0410 Uiso calc R 1.000
    H H8B 0.39970 0.19870 0.39350 0.0410 Uiso calc R 1.000
    H H9A 0.33190 0.30530 0.46690 0.0500 Uiso calc R 1.000
    H H9B 0.47760 0.32860 0.40000 0.0500 Uiso calc R 1.000
    H H10A 0.26100 0.39360 0.28970 0.0670 Uiso calc R 1.000
    H H10B -0.01650 0.40940 0.28940 0.0670 Uiso calc R 1.000
    H H11A 0.17100 0.41610 0.41020 0.0550 Uiso calc R 1.000
    H H11B -0.02120 0.34990 0.40380 0.0550 Uiso calc R 1.000
    H H12A -0.09990 0.27950 0.27980 0.0480 Uiso calc R 1.000
    H H12B 0.05430 0.30280 0.21490 0.0480 Uiso calc R 1.000
    H H2N 0.124(3) 0.4572(10) 0.1056(9) 0.034(5) Uiso . . 1.000
    H H4O -0.195(4) 0.3219(13) 0.0796(11) 0.068(7) Uiso . . 1.000
    H H14A 0.69610 0.51300 0.06550 0.0350 Uiso calc R 1.000
    H H14B 0.49160 0.56220 0.09640 0.0350 Uiso calc R 1.000
    H H15A 0.69130 0.43540 0.17620 0.0400 Uiso calc R 1.000
    H H15B 0.45190 0.47800 0.19050 0.0400 Uiso calc R 1.000
    H H17A -0.09140 0.40220 0.01050 0.0410 Uiso calc R 1.000
    H H17B 0.13900 0.35450 -0.00300 0.0410 Uiso calc R 1.000
loop_
    _atom_site_aniso_label
    _atom_site_aniso_U_11
    _atom_site_aniso_U_22
    _atom_site_aniso_U_33
    _atom_site_aniso_U_12
    _atom_site_aniso_U_13
    _atom_site_aniso_U_23
    N1 0.0259(7) 0.0221(7) 0.0210(6) 0.0028(6) 0.0002(5) 0.0016(5)
    C1 0.0289(8) 0.0222(7) 0.0202(7) 0.0021(7) -0.0007(6) -0.0006(5)
    C2 0.0358(9) 0.0276(8) 0.0276(7) -0.0042(7) 0.0051(6) -0.0013(6)
    C3 0.0427(10) 0.0324(9) 0.0273(8) -0.0034(8) 0.0104(7) -0.0013(6)
    C4 0.0526(11) 0.0335(9) 0.0278(8) 0.0002(8) 0.0096(7) -0.0069(7)
    C5 0.0478(11) 0.0306(9) 0.0293(8) -0.0065(8) 0.0019(7) -0.0077(6)
    C6 0.0362(9) 0.0245(8) 0.0277(7) -0.0039(7) 0.0021(6) -0.0008(6)
    C7 0.0314(9) 0.0245(8) 0.0248(7) -0.0036(7) 0.0041(6) -0.0039(6)
    C8 0.0418(10) 0.0342(9) 0.0254(7) 0.0073(8) -0.0033(7) -0.0040(6)
    C9 0.0476(11) 0.0452(10) 0.0319(8) -0.0037(9) -0.0003(7) -0.0125(8)
    C10 0.0968(18) 0.0235(9) 0.0439(10) 0.0069(10) -0.0043(10) -0.0039(7)
    C11 0.0669(14) 0.0300(9) 0.0411(9) 0.0003(9) 0.0038(9) -0.0121(7)
    C12 0.0623(12) 0.0257(9) 0.0305(8) 0.0080(9) -0.0069(8) 0.0000(6)
    O1 0.0304(6) 0.0338(6) 0.0409(6) -0.0011(5) 0.0038(5) -0.0132(5)
    O2 0.0265(6) 0.0311(6) 0.0485(6) 0.0006(5) -0.0026(5) -0.0113(5)
    O3 0.0329(7) 0.0372(8) 0.1074(12) -0.0028(6) 0.0107(7) -0.0271(7)
    O4 0.0313(7) 0.0291(6) 0.0540(7) -0.0021(6) 0.0033(6) -0.0010(5)
    N2 0.0303(8) 0.0277(7) 0.0366(7) -0.0019(6) 0.0011(6) -0.0095(6)
    C13 0.0273(8) 0.0243(8) 0.0251(7) -0.0030(7) 0.0017(6) 0.0007(6)
    C14 0.0288(9) 0.0250(8) 0.0325(8) -0.0037(7) -0.0040(6) 0.0005(6)
    C15 0.0316(9) 0.0309(9) 0.0368(8) -0.0074(8) -0.0020(7) 0.0026(7)
    C16 0.0300(9) 0.0236(8) 0.0441(9) -0.0056(7) 0.0060(7) -0.0008(7)
    C17 0.0357(9) 0.0335(9) 0.0330(8) -0.0047(8) 0.0023(7) -0.0056(7)
_geom_special_details
;
Bond distances, angles <i>etc</i>. have been calculated using the rounded
fractional coordinates. All su's are estimated from the variances of the
(full) variance-covariance matrix. The cell e.s.d.'s are taken into account in
the estimation of distances, angles and torsion angles
;
loop_
    _geom_bond_atom_site_label_1
    _geom_bond_atom_site_label_2
    _geom_bond_site_symmetry_1
    _geom_bond_site_symmetry_2
    _geom_bond_distance
    _geom_bond_publ_flag
    O1 C13 . . 1.2505(18) no
    O2 C13 . . 1.259(2) no
    O3 C16 . . 1.232(2) no
    O4 C17 . . 1.408(2) no
    O4 H4O . . 0.88(2) no
    N1 C1 . . 1.5068(17) no
    N1 C7 . . 1.5030(19) no
    N1 H1A . . 0.892(17) no
    N1 H1B . . 0.95(2) no
    N2 C16 . . 1.326(2) no
    N2 C17 . . 1.451(2) no
    N2 H2N . . 0.829(17) no
    C1 C6 . . 1.524(2) no
    C1 C2 . . 1.519(2) no
    C2 C3 . . 1.529(2) no
    C3 C4 . . 1.526(2) no
    C4 C5 . . 1.524(2) no
    C5 C6 . . 1.528(2) no
    C7 C12 . . 1.515(2) no
    C7 C8 . . 1.524(2) no
    C8 C9 . . 1.520(2) no
    C9 C11 . . 1.516(3) no
    C10 C12 . . 1.533(2) no
    C10 C11 . . 1.522(2) no
    C1 H1 . . 1.0000 no
    C2 H2A . . 0.9900 no
    C2 H2B . . 0.9900 no
    C3 H3B . . 0.9900 no
    C3 H3A . . 0.9900 no
    C4 H4B . . 0.9900 no
    C4 H4A . . 0.9900 no
    C5 H5A . . 0.9900 no
    C5 H5B . . 0.9900 no
    C6 H6B . . 0.9900 no
    C6 H6A . . 0.9900 no
    C7 H7 . . 1.0000 no
    C8 H8B . . 0.9900 no
    C8 H8A . . 0.9900 no
    C9 H9B . . 0.9900 no
    C9 H9A . . 0.9900 no
    C10 H10B . . 0.9900 no
    C10 H10A . . 0.9900 no
    C11 H11B . . 0.9900 no
    C11 H11A . . 0.9900 no
    C12 H12B . . 0.9900 no
    C12 H12A . . 0.9900 no
    C13 C14 . . 1.526(2) no
    C14 C15 . . 1.529(2) no
    C15 C16 . . 1.512(2) no
    C14 H14A . . 0.9900 no
    C14 H14B . . 0.9900 no
    C15 H15A . . 0.9900 no
    C15 H15B . . 0.9900 no
    C17 H17A . . 0.9900 no
    C17 H17B . . 0.9900 no
loop_
    _geom_angle_atom_site_label_1
    _geom_angle_atom_site_label_2
    _geom_angle_atom_site_label_3
    _geom_angle_site_symmetry_1
    _geom_angle_site_symmetry_2
    _geom_angle_site_symmetry_3
    _geom_angle
    _geom_angle_publ_flag
    C17 O4 H4O . . . 107.9(15) no
    C1 N1 C7 . . . 117.20(11) no
    C7 N1 H1A . . . 108.0(11) no
    C1 N1 H1A . . . 109.8(10) no
    C1 N1 H1B . . . 109.6(11) no
    C7 N1 H1B . . . 105.5(11) no
    H1A N1 H1B . . . 106.2(16) no
    C16 N2 C17 . . . 120.06(14) no
    C16 N2 H2N . . . 118.4(12) no
    C17 N2 H2N . . . 121.3(12) no
    N1 C1 C2 . . . 111.81(13) no
    C2 C1 C6 . . . 111.55(13) no
    N1 C1 C6 . . . 107.59(11) no
    C1 C2 C3 . . . 110.53(13) no
    C2 C3 C4 . . . 111.38(13) no
    C3 C4 C5 . . . 110.84(13) no
    C4 C5 C6 . . . 110.95(13) no
    C1 C6 C5 . . . 110.40(12) no
    N1 C7 C8 . . . 107.79(11) no
    N1 C7 C12 . . . 110.86(13) no
    C8 C7 C12 . . . 111.92(13) no
    C7 C8 C9 . . . 110.83(13) no
    C8 C9 C11 . . . 110.60(14) no
    C11 C10 C12 . . . 111.20(14) no
    C9 C11 C10 . . . 110.29(16) no
    C7 C12 C10 . . . 110.15(16) no
    N1 C1 H1 . . . 109.00 no
    C6 C1 H1 . . . 109.00 no
    C2 C1 H1 . . . 109.00 no
    C3 C2 H2B . . . 110.00 no
    C3 C2 H2A . . . 110.00 no
    H2A C2 H2B . . . 108.00 no
    C1 C2 H2B . . . 110.00 no
    C1 C2 H2A . . . 110.00 no
    C2 C3 H3B . . . 109.00 no
    H3A C3 H3B . . . 108.00 no
    C4 C3 H3B . . . 109.00 no
    C2 C3 H3A . . . 109.00 no
    C4 C3 H3A . . . 109.00 no
    C5 C4 H4B . . . 109.00 no
    H4A C4 H4B . . . 108.00 no
    C5 C4 H4A . . . 109.00 no
    C3 C4 H4A . . . 109.00 no
    C3 C4 H4B . . . 109.00 no
    C4 C5 H5B . . . 109.00 no
    H5A C5 H5B . . . 108.00 no
    C4 C5 H5A . . . 109.00 no
    C6 C5 H5B . . . 109.00 no
    C6 C5 H5A . . . 109.00 no
    C1 C6 H6B . . . 110.00 no
    H6A C6 H6B . . . 108.00 no
    C5 C6 H6B . . . 110.00 no
    C1 C6 H6A . . . 110.00 no
    C5 C6 H6A . . . 110.00 no
    N1 C7 H7 . . . 109.00 no
    C8 C7 H7 . . . 109.00 no
    C12 C7 H7 . . . 109.00 no
    C7 C8 H8B . . . 109.00 no
    C9 C8 H8A . . . 109.00 no
    C7 C8 H8A . . . 109.00 no
    C9 C8 H8B . . . 109.00 no
    H8A C8 H8B . . . 108.00 no
    C11 C9 H9B . . . 109.00 no
    H9A C9 H9B . . . 108.00 no
    C8 C9 H9A . . . 110.00 no
    C8 C9 H9B . . . 110.00 no
    C11 C9 H9A . . . 109.00 no
    C11 C10 H10B . . . 109.00 no
    C12 C10 H10A . . . 109.00 no
    C12 C10 H10B . . . 109.00 no
    C11 C10 H10A . . . 109.00 no
    H10A C10 H10B . . . 108.00 no
    C9 C11 H11B . . . 110.00 no
    H11A C11 H11B . . . 108.00 no
    C10 C11 H11A . . . 110.00 no
    C9 C11 H11A . . . 110.00 no
    C10 C11 H11B . . . 110.00 no
    C10 C12 H12B . . . 110.00 no
    H12A C12 H12B . . . 108.00 no
    C7 C12 H12B . . . 110.00 no
    C10 C12 H12A . . . 110.00 no
    C7 C12 H12A . . . 110.00 no
    O1 C13 O2 . . . 123.51(14) no
    O1 C13 C14 . . . 118.94(15) no
    O2 C13 C14 . . . 117.55(13) no
    C13 C14 C15 . . . 110.60(12) no
    C14 C15 C16 . . . 111.49(12) no
    O3 C16 N2 . . . 121.23(15) no
    O3 C16 C15 . . . 121.41(15) no
    N2 C16 C15 . . . 117.30(14) no
    O4 C17 N2 . . . 112.52(12) no
    C13 C14 H14A . . . 110.00 no
    C13 C14 H14B . . . 110.00 no
    C15 C14 H14A . . . 110.00 no
    C15 C14 H14B . . . 110.00 no
    H14A C14 H14B . . . 108.00 no
    C14 C15 H15A . . . 109.00 no
    C14 C15 H15B . . . 109.00 no
    C16 C15 H15A . . . 109.00 no
    C16 C15 H15B . . . 109.00 no
    H15A C15 H15B . . . 108.00 no
    O4 C17 H17A . . . 109.00 no
    O4 C17 H17B . . . 109.00 no
    N2 C17 H17A . . . 109.00 no
    N2 C17 H17B . . . 109.00 no
    H17A C17 H17B . . . 108.00 no
loop_
    _geom_torsion_atom_site_label_1
    _geom_torsion_atom_site_label_2
    _geom_torsion_atom_site_label_3
    _geom_torsion_atom_site_label_4
    _geom_torsion_site_symmetry_1
    _geom_torsion_site_symmetry_2
    _geom_torsion_site_symmetry_3
    _geom_torsion_site_symmetry_4
    _geom_torsion
    _geom_torsion_publ_flag
    C7 N1 C1 C2 . . . . 59.28(18) no
    C7 N1 C1 C6 . . . . -177.90(14) no
    C1 N1 C7 C8 . . . . -176.66(14) no
    C1 N1 C7 C12 . . . . 60.53(19) no
    C16 N2 C17 O4 . . . . 84.82(17) no
    C17 N2 C16 O3 . . . . 1.2(2) no
    C17 N2 C16 C15 . . . . 178.48(13) no
    N1 C1 C2 C3 . . . . 176.74(12) no
    C2 C1 C6 C5 . . . . -56.83(17) no
    C6 C1 C2 C3 . . . . 56.21(16) no
    N1 C1 C6 C5 . . . . -179.81(14) no
    C1 C2 C3 C4 . . . . -55.54(17) no
    C2 C3 C4 C5 . . . . 55.81(17) no
    C3 C4 C5 C6 . . . . -56.27(17) no
    C4 C5 C6 C1 . . . . 56.57(17) no
    N1 C7 C8 C9 . . . . -177.94(14) no
    C8 C7 C12 C10 . . . . 54.9(2) no
    C12 C7 C8 C9 . . . . -55.78(19) no
    N1 C7 C12 C10 . . . . 175.30(14) no
    C7 C8 C9 C11 . . . . 56.73(18) no
    C8 C9 C11 C10 . . . . -57.9(2) no
    C12 C10 C11 C9 . . . . 57.7(3) no
    C11 C10 C12 C7 . . . . -55.9(2) no
    O1 C13 C14 C15 . . . . -96.94(16) no
    O2 C13 C14 C15 . . . . 82.16(17) no
    C13 C14 C15 C16 . . . . -166.86(13) no
    C14 C15 C16 O3 . . . . 95.92(18) no
    C14 C15 C16 N2 . . . . -81.33(18) no
loop_
    _geom_hbond_atom_site_label_D
    _geom_hbond_atom_site_label_H
    _geom_hbond_atom_site_label_A
    _geom_hbond_site_symmetry_A
    _geom_hbond_distance_DH
    _geom_hbond_distance_HA
    _geom_hbond_distance_DA
    _geom_hbond_angle_DHA
    _geom_hbond_publ_flag
    N1 H1A O1 2_645 0.892(17) 2.597(17) 3.285(2) 134.7(14) yes
    N1 H1A O2 2_645 0.892(17) 1.975(17) 2.8546(18) 168.7(15) yes
    N1 H1B O1 2_545 0.95(2) 1.80(2) 2.740(2) 174.3(17) yes
    N2 H2N O2 1_455 0.829(17) 2.069(17) 2.8914(18) 171.1(16) yes
    O4 H4O O3 1_455 0.88(2) 1.78(2) 2.6423(16) 166.4(19) yes
_iucr_refine_instructions_details
;
TITL SDF    IPDS2  -100DEGC
CELL  0.71073  5.68440 17.79670 18.42640 90.00000 95.49500 90.00000
ZERR 4  0.00050  0.00120  0.00160  0.00000  0.00700  0.00000
LATT 1
SYMM -X+ 0.50000, Y+ 0.50000, -Z+ 0.50000
SFAC C H N O
UNIT 68 128 8 16
TEMP -100
PLAN 30
FMAP 2
L.S. 6
BOND $H
CONF
ACTA
HTAB
EXTI  0.00462
FVAR  0.82429
WGHT  0.04640   0.00000
N1    3 0.183537 0.163774 0.264594  11.000000 0.025880 0.022130 =
        0.020980 0.001610 0.000160 0.002760
H1A   2 0.289699 0.131285 0.284744  11.000000 0.027390
H1B   2 0.037885 0.150773 0.282425  11.000000 0.045970
C1    1 0.162598 0.155532 0.182845  11.000000 0.028920 0.022240 =
        0.020190 -0.000590 -0.000730 0.002120
AFIX 13
H1    2 0.034052 0.189548 0.161506  11.000000 -1.200000
AFIX 0
C2    1 0.390754 0.176495 0.151181  11.000000 0.035830 0.027610 =
        0.027590 -0.001300 0.005130 -0.004150
AFIX 23
H2A   2 0.522264 0.145866 0.174577  11.000000 -1.200000
H2B   2 0.427357 0.230050 0.161472  11.000000 -1.200000
AFIX 0
C3    1 0.368547 0.163246 0.068816  11.000000 0.042680 0.032360 =
        0.027320 -0.001300 0.010420 -0.003410
AFIX 23
H3A   2 0.249083 0.198041 0.045001  11.000000 -1.200000
H3B   2 0.521810 0.174182 0.049677  11.000000 -1.200000
AFIX 0
C4    1 0.296432 0.082434 0.050114  11.000000 0.052610 0.033530 =
        0.027800 -0.006930 0.009640 0.000190
AFIX 23
H4A   2 0.274264 0.076407 -0.003516  11.000000 -1.200000
H4B   2 0.423820 0.047857 0.069407  11.000000 -1.200000
AFIX 0
C5    1 0.067918 0.062098 0.082499  11.000000 0.047810 0.030610 =
        0.029310 -0.007750 0.001890 -0.006450
AFIX 23
H5A   2 0.028923 0.008770 0.071839  11.000000 -1.200000
H5B   2 -0.062843 0.093372 0.059611  11.000000 -1.200000
AFIX 0
C6    1 0.091603 0.074553 0.164945  11.000000 0.036220 0.024500 =
        0.027720 -0.000770 0.002130 -0.003870
AFIX 23
H6A   2 -0.060863 0.063330 0.184465  11.000000 -1.200000
H6B   2 0.212421 0.039979 0.188391  11.000000 -1.200000
AFIX 0
C7    1 0.244105 0.240381 0.295235  11.000000 0.031350 0.024490 =
        0.024810 -0.003920 0.004060 -0.003620
AFIX 13
H7    2 0.399108 0.256366 0.278806  11.000000 -1.200000
AFIX 0
C8    1 0.269980 0.234009 0.378077  11.000000 0.041830 0.034210 =
        0.025390 -0.003990 -0.003290 0.007270
AFIX 23
H8A   2 0.122106 0.213696 0.394680  11.000000 -1.200000
H8B   2 0.399672 0.198665 0.393540  11.000000 -1.200000
AFIX 0
C9    1 0.322783 0.310247 0.413150  11.000000 0.047570 0.045250 =
        0.031920 -0.012510 -0.000350 -0.003680
AFIX 23
H9A   2 0.331935 0.305259 0.466858  11.000000 -1.200000
H9B   2 0.477629 0.328571 0.400048  11.000000 -1.200000
AFIX 0
C10   1 0.111192 0.373525 0.305167  11.000000 0.096750 0.023530 =
        0.043930 -0.003900 -0.004350 0.006920
AFIX 23
H10A  2 0.260953 0.393574 0.289671  11.000000 -1.200000
H10B  2 -0.016544 0.409441 0.289363  11.000000 -1.200000
AFIX 0
C11   1 0.131943 0.366472 0.387838  11.000000 0.066890 0.030040 =
        0.041150 -0.012120 0.003840 0.000260
AFIX 23
H11A  2 0.170952 0.416068 0.410171  11.000000 -1.200000
H11B  2 -0.021189 0.349871 0.403769  11.000000 -1.200000
AFIX 0
C12   1 0.057482 0.297291 0.268467  11.000000 0.062310 0.025750 =
        0.030460 0.000020 -0.006860 0.007960
AFIX 23
H12A  2 -0.099879 0.279479 0.279809  11.000000 -1.200000
H12B  2 0.054313 0.302787 0.214918  11.000000 -1.200000
AFIX 0
O1    4 0.752161 0.630341 0.191983  11.000000 0.030350 0.033760 =
        0.040850 -0.013190 0.003760 -0.001110
O2    4 1.026451 0.551893 0.160584  11.000000 0.026460 0.031110 =
        0.048460 -0.011270 -0.002620 0.000640
O3    4 0.505840 0.352173 0.075649  11.000000 0.032880 0.037190 =
        0.107410 -0.027090 0.010690 -0.002770
O4    4 -0.049272 0.311045 0.070877  11.000000 0.031310 0.029070 =
        0.054000 -0.000990 0.003260 -0.002100
H4O   2 -0.194940 0.321929 0.079636  11.000000 0.067630
N2    3 0.184147 0.421926 0.084475  11.000000 0.030330 0.027700 =
        0.036550 -0.009490 0.001070 -0.001940
H2N   2 0.124286 0.457194 0.105583  11.000000 0.034270
C13   1 0.815787 0.574396 0.157729  11.000000 0.027300 0.024340 =
        0.025150 0.000660 0.001690 -0.003030
C14   1 0.629703 0.529710 0.110597  11.000000 0.028760 0.025020 =
        0.032500 0.000460 -0.004000 -0.003750
AFIX 23
H14A  2 0.696125 0.513026 0.065539  11.000000 -1.200000
H14B  2 0.491619 0.562234 0.096420  11.000000 -1.200000
AFIX 0
C15   1 0.550597 0.461225 0.152088  11.000000 0.031570 0.030860 =
        0.036800 0.002570 -0.001980 -0.007420
AFIX 23
H15A  2 0.691277 0.435364 0.176159  11.000000 -1.200000
H15B  2 0.451926 0.477988 0.190482  11.000000 -1.200000
AFIX 0
C16   1 0.410917 0.406790 0.101775  11.000000 0.029960 0.023590 =
        0.044130 -0.000790 0.006000 -0.005610
C17   1 0.041514 0.372968 0.035012  11.000000 0.035680 0.033510 =
        0.032970 -0.005600 0.002260 -0.004740
AFIX 23
H17A  2 -0.091433 0.402196 0.010516  11.000000 -1.200000
H17B  2 0.138959 0.354486 -0.003006  11.000000 -1.200000
HKLF 4
REM  SDF    IPDS2  -100DEGC
REM R1    0.0414 FOR   2568 FO > 4SIG(FO)  AND  0.0787 FOR ALL   3941 DATA
REM    225 PARAMETERS REFINED USING      0 RESTRAINTS
REM HIGHEST DIFFERENCE PEAK  0.192,  DEEPEST HOLE -0.163,  1-SIGMA LEVEL  0.033
END
;
