# Supplementary material for: Dicyclo­hexyl­ammonium 3-[(hy­droxy­meth­yl)carbamo­yl]propano­ate
Source: Acta Crystallogr Sect E Struct Rep Online. 2010 Nov 6;66(Pt 12):o3096. doi: 10.1107/S1600536810044958 (PMC3011642; doi:10.1107/S1600536810044958)
Supplement: Supplementary file 2 [file e-66-o3096-Isup2.hkl]

# 
# h,k,l, Fc-squared, Fo-squared, sigma(Fo-squared) and status flag 
# 
data_I
_shelx_title ' SDF    IPDS2  -100DEGC' 
_shelx_refln_list_code          4 
_shelx_F_calc_maximum      119.89 
_exptl_crystal_F_000       720.00 
_reflns_d_resolution_high  0.7900 
 
loop_ 
 _symmetry_equiv_pos_as_xyz 
 'x, y, z' 
 '-x+1/2, y+1/2, -z+1/2' 
 '-x, -y, -z' 
 'x-1/2, -y-1/2, z-1/2' 
 
_cell_length_a     5.6844 
_cell_length_b    17.7967 
_cell_length_c    18.4264 
_cell_angle_alpha  90.000 
_cell_angle_beta   95.495 
_cell_angle_gamma  90.000 
 
_shelx_F_squared_multiplier     1.000 
 
loop_ 
 _refln_index_h 
 _refln_index_k 
 _refln_index_l 
 _refln_F_squared_calc 
 _refln_F_squared_meas 
 _refln_F_squared_sigma 
 _refln_observed_status 
   2   0   0      427.99      423.77     18.50 o 
   4   0   0      153.17      131.42     15.59 o 
   6   0   0        0.22       16.28     18.16 o 
   1   1   0        0.48        0.89     10.34 o 
   2   1   0       56.24       51.00     13.19 o 
   3   1   0       96.90       95.58      9.13 o 
   4   1   0       99.99      117.65     17.64 o 
   5   1   0      184.27      185.95     12.15 o 
   6   1   0       23.24       19.04     10.50 o 
   7   1   0        0.00       12.43      9.85 o 
   0   2   0      391.62      351.29     19.46 o 
   1   2   0      101.04       96.17     10.99 o 
   2   2   0      857.31      867.87     17.33 o 
   3   2   0      433.33      424.87     12.80 o 
   4   2   0       71.42       75.13     10.89 o 
   5   2   0        3.34        6.74     11.57 o 
   6   2   0       11.86       19.01     10.72 o 
   7   2   0       17.53       24.08     12.49 o 
   1   3   0     5186.53     4928.39     64.25 o 
   2   3   0     2513.39     2492.44     25.15 o 
   3   3   0       20.53       23.64     10.68 o 
   4   3   0       73.40       68.18     12.05 o 
   5   3   0      741.94      688.74     22.78 o 
   6   3   0       38.68       37.73      9.52 o 
   7   3   0       21.15       30.57     12.52 o 
   0   4   0    13881.96    14271.33    303.74 o 
   1   4   0     2712.67     2465.72     70.00 o 
   2   4   0        3.03        4.39      7.75 o 
   3   4   0       32.60       38.34      9.40 o 
   4   4   0       17.09       23.71      8.91 o 
   5   4   0      340.50      309.84     14.34 o 
   6   4   0       40.62       37.86      9.30 o 
   7   4   0        0.08       -8.87     10.65 o 
   1   5   0      174.88      208.01     10.30 o 
   2   5   0       96.91       94.46      9.00 o 
   3   5   0     1478.43     1433.42     60.05 o 
   4   5   0       40.85       47.71      9.73 o 
   5   5   0      519.55      513.66     13.49 o 
   6   5   0        3.52        4.71     10.78 o 
   0   6   0       44.24       39.60      9.01 o 
   1   6   0     2305.06     2514.42     75.47 o 
   2   6   0      966.86      980.44     23.37 o 
   3   6   0      252.20      288.81     12.01 o 
   4   6   0      105.63      118.27      9.45 o 
   5   6   0      923.97      894.57     37.79 o 
   6   6   0      151.74      147.07     11.24 o 
   1   7   0      273.89      288.95      9.90 o 
   2   7   0      486.94      487.68     10.60 o 
   3   7   0        2.35       -9.09     13.60 o 
   4   7   0       27.30       30.13      8.82 o 
   5   7   0      931.77      884.28     16.59 o 
   6   7   0       24.26       23.77     10.25 o 
   0   8   0     3300.00     3333.67     95.26 o 
   1   8   0      334.73      333.05      9.41 o 
   2   8   0      980.45      998.67     14.54 o 
   3   8   0      382.86      418.65     13.62 o 
   4   8   0      212.63      225.61     12.29 o 
   5   8   0       24.21       34.55     10.19 o 
   6   8   0       48.83       50.27     13.67 o 
   1   9   0      152.82      166.81      8.71 o 
   2   9   0      276.85      253.89      8.85 o 
   3   9   0       23.58       21.03     15.85 o 
   4   9   0       95.67       96.21     12.11 o 
   5   9   0       26.93       41.70     17.91 o 
   6   9   0       16.14       18.74     13.32 o 
   0  10   0     2207.03     2346.53     66.80 o 
   1  10   0      999.13     1041.85     35.11 o 
   2  10   0        4.35       -2.93     11.74 o 
   3  10   0      769.99      782.90     19.11 o 
   4  10   0      103.41       99.17     12.45 o 
   5  10   0        3.57       -6.61     18.00 o 
   6  10   0       33.76       39.03     20.41 o 
   1  11   0        3.18        5.16      6.19 o 
   2  11   0      409.85      443.04     15.62 o 
   3  11   0        0.48       12.54     11.19 o 
   4  11   0      246.68      220.94     17.70 o 
   5  11   0        3.53       -4.12     18.79 o 
   6  11   0        2.09       10.51     20.53 o 
   0  12   0       98.28      112.22     10.77 o 
   1  12   0      328.92      334.06     18.75 o 
   2  12   0      911.45      991.51     24.82 o 
   3  12   0        9.25       58.12     16.06 o 
   4  12   0      101.14       93.88     18.06 o 
   5  12   0        1.10      -18.96     18.96 o 
   6  12   0       23.33       18.72     21.36 o 
   1  13   0      593.93      593.64     29.90 o 
   2  13   0     1140.21     1169.42     18.25 o 
   3  13   0      472.93      471.13     14.11 o 
   4  13   0      136.39      143.02     12.89 o 
   5  13   0       21.11       29.29     19.78 o 
   0  14   0      146.94      161.68     15.72 o 
   1  14   0      998.38     1019.39     63.47 o 
   2  14   0        8.30        0.67     13.09 o 
   3  14   0      207.02      185.64     17.42 o 
   4  14   0       11.88       25.64     12.88 o 
   5  14   0        6.42       12.41     19.59 o 
   1  15   0      430.42      411.77     12.57 o 
   2  15   0      130.92      132.68     11.20 o 
   3  15   0       36.75       40.70     12.33 o 
   4  15   0       14.62       22.80     18.24 o 
   5  15   0       25.99       17.54     15.29 o 
   0  16   0      145.88      142.89     16.30 o 
   1  16   0      888.60      922.73     15.22 o 
   2  16   0        4.88        6.99     10.28 o 
   3  16   0        0.13        0.18     17.72 o 
   4  16   0       63.69       66.03     14.17 o 
   5  16   0        5.69       22.71     15.84 o 
   1  17   0      303.34      308.98     12.79 o 
   2  17   0      107.66      113.52     14.47 o 
   3  17   0        7.62        7.51     12.89 o 
   4  17   0       33.69       47.60     20.12 o 
   0  18   0      416.39      398.50     18.79 o 
   1  18   0       35.56       43.33     12.97 o 
   2  18   0       11.58       18.31     14.14 o 
   3  18   0       16.35       33.04     18.60 o 
   4  18   0        0.85       27.21     20.21 o 
   1  19   0       67.90       79.93     13.65 o 
   2  19   0       48.39       46.39     13.35 o 
   3  19   0      139.31      119.36     19.65 o 
   0  20   0      130.39      131.41     18.80 o 
   1  20   0       79.00       91.06     10.87 o 
   2  20   0      168.18      154.24     11.67 o 
   3  20   0       37.79       50.73     14.48 o 
   1  21   0        0.01       -8.41     11.88 o 
   2  21   0       10.74       12.02     11.57 o 
   0  22   0        0.04       17.69     19.60 o 
   1  22   0       84.89      100.96     16.12 o 
  -7   0   1       31.66       36.29     15.83 o 
  -5   0   1       69.04       58.60     17.15 o 
  -3   0   1     1181.05     1092.24     21.97 o 
   1   0   1    13347.75    13898.04    131.94 o 
   3   0   1      689.74      677.59     19.97 o 
   5   0   1      253.38      260.23     17.71 o 
   7   0   1       68.12       89.26     21.37 o 
  -7   1   1        2.72        3.78      9.51 o 
  -6   1   1       25.02       19.59     10.78 o 
  -5   1   1       57.36       74.47     11.67 o 
  -4   1   1      629.59      624.07     29.55 o 
  -3   1   1      176.07      189.06     11.24 o 
  -2   1   1     1233.38     1184.92     24.65 o 
  -1   1   1      524.25      391.29     26.67 o 
   0   1   1     1946.50     1941.78     37.25 o 
   1   1   1     1454.46     1390.94     17.66 o 
   2   1   1      190.20      148.76      7.19 o 
   3   1   1       50.04       56.78     10.81 o 
   4   1   1       20.28       31.37     10.56 o 
   5   1   1       62.90       82.57     11.62 o 
   6   1   1       17.68       15.27     12.79 o 
   7   1   1       15.91       16.01     12.53 o 
  -7   2   1       13.69       27.51     12.48 o 
  -6   2   1       25.10       28.63     10.82 o 
  -5   2   1       14.25        4.60      9.57 o 
  -4   2   1      329.01      298.93     11.80 o 
  -3   2   1      356.62      379.25     25.11 o 
  -2   2   1     2022.11     1989.54     45.16 o 
  -1   2   1     4230.74     3951.70     56.09 o 
   0   2   1     2678.56     2634.37     32.12 o 
   1   2   1     4521.17     4557.62     29.67 o 
   2   2   1     2732.19     2751.27     28.80 o 
   3   2   1        7.04       17.95      7.48 o 
   4   2   1      643.10      668.30     11.88 o 
   5   2   1       10.91       12.59     11.54 o 
   6   2   1       17.24       25.21     12.66 o 
   7   2   1        0.14        5.33     10.76 o 
  -7   3   1        0.70        7.35     10.72 o 
  -6   3   1      167.37      150.10     14.13 o 
  -5   3   1      185.06      184.65     10.37 o 
  -4   3   1     1574.49     1470.88     32.29 o 
  -3   3   1      401.03      379.54     10.45 o 
  -2   3   1      350.15      307.81     12.97 o 
  -1   3   1     9338.39     9331.77    149.67 o 
   0   3   1      711.05      710.61     14.92 o 
   1   3   1     7441.67     7186.69    173.24 o 
   2   3   1     1463.61     1443.57     22.84 o 
   3   3   1      684.47      752.93     10.95 o 
   4   3   1      231.93      227.79     11.37 o 
   5   3   1       22.45       31.23     12.46 o 
   6   3   1        8.17       17.92     10.80 o 
   7   3   1        3.31       12.88     12.46 o 
  -7   4   1       18.94       26.46     11.10 o 
  -6   4   1      143.46      128.70     11.46 o 
  -5   4   1      420.33      384.06     11.08 o 
  -4   4   1        6.02       12.13      7.79 o 
  -3   4   1     1110.31     1136.36     13.87 o 
  -2   4   1     1001.55      990.34     46.56 o 
  -1   4   1      115.45      178.40     10.88 o 
   0   4   1      578.61      629.03     17.16 o 
   1   4   1      588.94      618.95     14.63 o 
   2   4   1     3632.51     3864.88     42.71 o 
   3   4   1     1641.81     1746.43     19.38 o 
   4   4   1      390.93      417.88     12.34 o 
   5   4   1      315.55      310.89     11.37 o 
   6   4   1      102.98       86.90     10.99 o 
   7   4   1       45.35       41.80     12.52 o 
  -7   5   1        0.12        5.73     12.49 o 
  -6   5   1       64.90       59.75      9.80 o 
  -5   5   1       17.63       19.44      9.97 o 
  -4   5   1      287.61      273.71      8.82 o 
  -3   5   1        1.78        2.84      7.84 o 
  -2   5   1      199.18      183.12     11.22 o 
  -1   5   1     1442.90     1404.17     28.65 o 
   0   5   1       47.14       35.58      7.88 o 
   1   5   1       97.30       97.88      8.90 o 
   2   5   1        1.17        5.66     11.68 o 
   3   5   1      210.19      222.16     11.43 o 
   4   5   1      107.81      103.40      8.28 o 
   5   5   1      420.18      426.18     12.65 o 
   6   5   1        0.12        3.02     11.94 o 
  -6   6   1        8.11       16.55     10.84 o 
  -5   6   1      481.74      469.04     11.01 o 
  -4   6   1      575.91      560.28     10.86 o 
  -3   6   1       24.57       28.02     10.00 o 
  -2   6   1      311.11      304.30     12.37 o 
  -1   6   1      865.47      914.03     13.70 o 
   0   6   1      471.83      520.32     11.28 o 
   1   6   1      803.29      824.31     16.99 o 
   2   6   1      323.56      314.46     11.04 o 
   3   6   1        1.68        8.32      7.51 o 
   4   6   1       80.65       77.68     10.47 o 
   5   6   1      294.23      291.37     21.61 o 
   6   6   1       60.11       60.74     10.21 o 
  -6   7   1       68.20       46.56     10.37 o 
  -5   7   1      257.08      256.72     12.34 o 
  -4   7   1      409.53      423.48     10.64 o 
  -3   7   1       79.62       79.03      9.08 o 
  -2   7   1      437.46      456.54     19.06 o 
  -1   7   1      166.08      219.41      9.59 o 
   0   7   1        1.33        0.28      7.63 o 
   1   7   1       78.84       70.98      8.66 o 
   2   7   1        5.69       13.78     11.24 o 
   3   7   1      408.04      386.95     15.21 o 
   4   7   1       12.06       15.02      8.84 o 
   5   7   1      157.57      146.35     12.25 o 
   6   7   1       15.51       10.28     10.28 o 
  -6   8   1       20.75       20.43     13.65 o 
  -5   8   1       38.33       49.70     12.37 o 
  -4   8   1       22.43       23.86     11.60 o 
  -3   8   1       18.73       17.54     12.11 o 
  -2   8   1       34.75       32.98      9.43 o 
  -1   8   1     2215.69     2332.20    103.23 o 
   0   8   1     1261.93     1367.80     21.93 o 
   1   8   1      663.00      658.20     14.15 o 
   2   8   1       27.32       40.81      8.26 o 
   3   8   1       28.88       53.41     10.93 o 
   4   8   1      887.11      958.81     15.95 o 
   5   8   1        6.40        8.49     14.33 o 
   6   8   1       43.47       33.98     14.85 o 
  -6   9   1       21.71       50.91     20.10 o 
  -5   9   1        7.79       19.30     18.94 o 
  -4   9   1      469.18      443.06     18.48 o 
  -3   9   1     1323.95     1367.79     18.64 o 
  -2   9   1        0.09       -0.65      8.82 o 
  -1   9   1        2.02       -1.84      7.47 o 
   0   9   1      251.87      259.69      9.82 o 
   1   9   1      765.09      837.54     14.32 o 
   2   9   1      504.12      478.31     24.50 o 
   3   9   1      512.93      522.50     11.11 o 
   4   9   1       39.70       53.50     16.40 o 
   5   9   1        2.39        5.39     11.67 o 
   6   9   1       78.47       88.73     14.15 o 
  -6  10   1        0.39        6.77     14.56 o 
  -5  10   1       31.55       50.72     18.85 o 
  -4  10   1     1768.14     1816.00     24.27 o 
  -3  10   1      114.05      118.37     16.38 o 
  -2  10   1     1507.34     1425.38     36.85 o 
  -1  10   1        8.62       15.05      9.59 o 
   0  10   1      475.39      501.58     10.38 o 
   1  10   1      850.37      919.99     17.60 o 
   2  10   1       35.29       46.51      8.78 o 
   3  10   1        0.00       -0.33     11.21 o 
   4  10   1      102.97      122.23     16.74 o 
   5  10   1        1.93        7.34     18.22 o 
   6  10   1      112.16      110.47     20.43 o 
  -6  11   1       60.46       72.48     15.07 o 
  -5  11   1       50.23       50.59     19.78 o 
  -4  11   1      433.40      426.91     14.36 o 
  -3  11   1      346.29      339.05     17.11 o 
  -2  11   1      283.49      292.82     10.36 o 
  -1  11   1      944.46      997.52     45.07 o 
   0  11   1      531.58      543.66     21.47 o 
   1  11   1       71.17       72.79      9.08 o 
   2  11   1      367.18      345.18     22.88 o 
   3  11   1        4.29        4.62     11.48 o 
   4  11   1       17.79       39.59     17.06 o 
   5  11   1        7.36       14.92     17.93 o 
   6  11   1       23.26        2.43     20.53 o 
  -6  12   1        4.55        3.53     15.60 o 
  -5  12   1        2.16        3.93     18.85 o 
  -4  12   1      125.96      106.99     18.34 o 
  -3  12   1      289.04      300.22     13.52 o 
  -2  12   1        1.55        3.77      9.93 o 
  -1  12   1      495.65      536.17     19.69 o 
   0  12   1     1440.27     1445.02     55.72 o 
   1  12   1     1091.02     1115.02     36.96 o 
   2  12   1       49.25       54.15     11.86 o 
   3  12   1        0.88      -11.74     11.74 o 
   4  12   1       22.27       36.15     17.31 o 
   5  12   1        0.00      -10.60     18.46 o 
   6  12   1       13.22       -6.36     14.82 o 
  -5  13   1      364.30      348.60     15.36 o 
  -4  13   1        0.19       19.02     17.60 o 
  -3  13   1       45.26       48.73     16.90 o 
  -2  13   1     1445.73     1487.23     19.09 o 
  -1  13   1      237.92      221.88     14.27 o 
   0  13   1       60.12       58.40      8.71 o 
   1  13   1       12.01       13.01      9.08 o 
   2  13   1       21.06       12.85     10.88 o 
   3  13   1       93.33       83.56     16.37 o 
   4  13   1       53.25       56.51     12.32 o 
   5  13   1       15.35       34.60     19.77 o 
  -5  14   1       32.24       13.29     14.29 o 
  -4  14   1       67.48       85.52     13.31 o 
  -3  14   1       23.36       35.28     17.51 o 
  -2  14   1       21.24       21.57     12.44 o 
  -1  14   1        0.47       -1.11      9.79 o 
   0  14   1      588.48      614.53     21.18 o 
   1  14   1       54.43       60.37      8.94 o 
   2  14   1      270.09      257.96      9.50 o 
   3  14   1      612.07      628.51     18.99 o 
   4  14   1       99.39      137.88     13.22 o 
   5  14   1       33.74       54.44     20.24 o 
  -5  15   1        0.80      -20.58     20.58 o 
  -4  15   1        0.26       41.20     19.06 o 
  -3  15   1       31.17       25.23     12.13 o 
  -2  15   1       12.54       11.78     13.31 o 
  -1  15   1      145.84      149.71     11.49 o 
   0  15   1       22.80       32.48      8.99 o 
   1  15   1      708.04      715.01     11.50 o 
   2  15   1        0.28        4.83     12.81 o 
   3  15   1        6.22       20.25     11.55 o 
   4  15   1       63.20       96.23     18.60 o 
   5  15   1        0.00      -20.40     20.40 o 
  -5  16   1        7.85       20.52     22.22 o 
  -4  16   1      136.36      141.56     14.00 o 
  -3  16   1      221.32      225.02     18.42 o 
  -2  16   1       21.11       17.67     12.78 o 
  -1  16   1      523.42      549.37     14.39 o 
   0  16   1      318.88      338.34     12.33 o 
   1  16   1      804.44      856.02     26.11 o 
   2  16   1        0.02       -0.09      9.88 o 
   3  16   1       20.93       38.13     17.34 o 
   4  16   1       22.07       11.79     18.66 o 
   5  16   1        3.52        3.34     21.61 o 
  -4  17   1       51.09       35.74     20.34 o 
  -3  17   1      300.60      307.55     19.73 o 
  -2  17   1       36.69       31.82     13.31 o 
  -1  17   1      167.03      167.20     12.37 o 
   0  17   1       49.81       57.12     11.39 o 
   1  17   1      275.41      296.54     12.49 o 
   2  17   1       95.79      100.80     13.36 o 
   3  17   1       40.27       36.97     12.78 o 
   4  17   1       58.54       81.59     14.34 o 
  -4  18   1        6.64       -2.43     20.91 o 
  -3  18   1        9.59        3.59     12.97 o 
  -2  18   1        0.50       -2.31     14.80 o 
  -1  18   1       55.32       46.12     12.24 o 
   0  18   1      143.58      146.97     11.86 o 
   1  18   1        6.54        9.45     11.71 o 
   2  18   1        8.05        1.40     13.61 o 
   3  18   1       14.29       27.99     18.60 o 
   4  18   1      131.86      142.19     21.26 o 
  -3  19   1       11.14       23.55     13.50 o 
  -2  19   1        9.45       16.20     15.18 o 
  -1  19   1        0.09       -1.00     10.84 o 
   0  19   1       73.30       72.37     10.15 o 
   1  19   1       51.22       51.34     12.35 o 
   2  19   1      115.02      116.85     11.85 o 
   3  19   1       53.39       49.68     13.51 o 
  -3  20   1       53.97       45.20     20.56 o 
  -2  20   1       88.07       77.24     16.16 o 
  -1  20   1        0.49        6.60     10.46 o 
   0  20   1       92.02      105.23     12.85 o 
   1  20   1       22.76       32.40     10.60 o 
   2  20   1       16.46        9.40     15.16 o 
   3  20   1        0.08       16.66     19.84 o 
  -2  21   1       77.70       93.30     16.71 o 
  -1  21   1       33.06       27.81     13.86 o 
   0  21   1       79.12       94.37     13.52 o 
   1  21   1        2.37        3.14     11.64 o 
   2  21   1       44.98       53.99     19.59 o 
  -1  22   1       33.76       29.47     14.66 o 
   0  22   1        0.92        6.90     14.31 o 
   1  22   1        0.12       -5.03     14.58 o 
  -6   0   2      196.96      183.48     14.96 o 
  -4   0   2       23.30       20.59     15.07 o 
   0   0   2      850.03      906.28     21.56 o 
   2   0   2      917.68      798.66     34.43 o 
   4   0   2       19.49       18.71     10.11 o 
   6   0   2       17.69       14.69     17.90 o 
  -7   1   2        0.14       -4.48      9.72 o 
  -6   1   2       32.55       36.12      8.55 o 
  -5   1   2       42.60       41.97      8.53 o 
  -4   1   2      408.62      415.98     12.39 o 
  -3   1   2     1197.44     1174.70     16.08 o 
  -2   1   2    12959.39    13255.21    104.57 o 
  -1   1   2     6601.86     6406.09     47.76 o 
   0   1   2      398.56      360.82     11.53 o 
   1   1   2     7313.59     7203.37    107.29 o 
   2   1   2      379.67      379.75      8.66 o 
   3   1   2       42.98       39.54      6.78 o 
   4   1   2        7.39       11.44      8.55 o 
   5   1   2        0.78       -2.14      9.69 o 
   6   1   2        3.54       -2.29     12.64 o 
   7   1   2       24.61       27.59     14.79 o 
  -7   2   2       38.29       33.32      9.95 o 
  -6   2   2        8.32       14.33     10.99 o 
  -5   2   2      101.00       94.97      8.85 o 
  -4   2   2      474.24      443.76     10.38 o 
  -3   2   2      769.06      737.26     14.34 o 
  -2   2   2      163.51      163.05     16.39 o 
  -1   2   2     2555.50     2331.56     85.27 o 
   0   2   2     1030.70      946.54     14.19 o 
   1   2   2     2700.75     2937.21     34.67 o 
   2   2   2     4175.63     4446.28     92.47 o 
   3   2   2       94.51      116.37      7.16 o 
   4   2   2      592.75      608.03     47.22 o 
   5   2   2       81.31       74.14      9.60 o 
   6   2   2       12.18       15.59     12.56 o 
   7   2   2       41.56       40.02     12.50 o 
  -7   3   2        1.00        3.80     11.06 o 
  -6   3   2      215.23      202.07     10.04 o 
  -5   3   2       37.56       43.03      8.40 o 
  -4   3   2       95.82       83.38      9.02 o 
  -3   3   2      526.16      542.20     25.32 o 
  -2   3   2        1.03        6.98     10.69 o 
  -1   3   2     1120.84     1264.30     24.58 o 
   0   3   2     4187.80     3833.85     77.30 o 
   1   3   2     3516.94     3333.64     48.86 o 
   2   3   2      197.78      224.94     12.39 o 
   3   3   2       25.22       27.41      7.41 o 
   4   3   2       53.91       56.24     10.66 o 
   5   3   2        7.08       17.57      9.26 o 
   6   3   2        6.90        2.74     12.61 o 
   7   3   2        3.84       12.04     10.88 o 
  -7   4   2       54.82       69.19     12.60 o 
  -6   4   2        8.17        8.32     11.18 o 
  -5   4   2        6.02        5.93     10.08 o 
  -4   4   2       52.43       52.53      9.03 o 
  -3   4   2     1283.50     1259.85     15.88 o 
  -2   4   2       13.61       18.80     12.75 o 
  -1   4   2     4204.48     4515.03     49.83 o 
   0   4   2      381.33      335.85     13.03 o 
   1   4   2     9907.43    10621.47    119.11 o 
   2   4   2     5399.30     5449.62    205.30 o 
   3   4   2      116.25      118.74      8.20 o 
   4   4   2       70.11       82.49     10.69 o 
   5   4   2      360.29      342.35     12.78 o 
   6   4   2       14.31       12.17     10.58 o 
  -7   5   2       12.03       17.64     10.85 o 
  -6   5   2      102.43      110.69     11.18 o 
  -5   5   2        0.74        2.13     10.03 o 
  -4   5   2       11.22       16.46      8.86 o 
  -3   5   2      526.43      549.26     15.16 o 
  -2   5   2     1466.42     1422.92     29.32 o 
  -1   5   2      124.25      122.44      8.07 o 
   0   5   2      626.15      628.51     13.60 o 
   1   5   2        4.19       -0.15      8.58 o 
   2   5   2       15.86       18.01      9.77 o 
   3   5   2     1009.43      999.64     50.48 o 
   4   5   2      285.58      315.88     13.88 o 
   5   5   2        2.56        6.16      8.96 o 
   6   5   2       92.54       80.37      9.75 o 
  -6   6   2       13.57       16.39     11.62 o 
  -5   6   2        9.51       19.95     11.43 o 
  -4   6   2       21.69       28.17      7.87 o 
  -3   6   2       27.44       35.10     11.87 o 
  -2   6   2      109.60       96.03      9.41 o 
  -1   6   2       27.77       44.44      7.87 o 
   0   6   2        1.01        6.08      6.84 o 
   1   6   2      734.43      796.40     16.58 o 
   2   6   2     1097.74     1082.34     22.34 o 
   3   6   2     1834.16     1853.69     90.50 o 
   4   6   2      298.97      295.47     11.24 o 
   5   6   2       34.13       37.48      8.46 o 
   6   6   2       13.59       10.76     11.23 o 
  -6   7   2        8.48       10.11     10.08 o 
  -5   7   2        3.37       11.44     11.55 o 
  -4   7   2        4.26       13.27      8.73 o 
  -3   7   2       14.49        9.11     11.94 o 
  -2   7   2      218.44      255.30     18.20 o 
  -1   7   2      148.59      175.50     10.14 o 
   0   7   2     1576.56     1640.38     44.86 o 
   1   7   2     1656.03     1771.71     46.47 o 
   2   7   2      620.16      671.01     23.47 o 
   3   7   2      134.64      147.18     13.48 o 
   4   7   2       68.50       57.44      9.58 o 
   5   7   2       11.25       17.79     11.24 o 
   6   7   2      111.47      110.28     12.89 o 
  -6   8   2       34.85       38.75     13.24 o 
  -5   8   2      198.20      184.71     12.72 o 
  -4   8   2       54.94       59.23     10.88 o 
  -3   8   2      295.85      335.68     14.09 o 
  -2   8   2      406.84      451.31     11.58 o 
  -1   8   2      503.44      519.65     11.52 o 
   0   8   2      456.84      473.40     10.94 o 
   1   8   2      193.42      212.87     10.25 o 
   2   8   2     1831.91     1941.07    104.05 o 
   3   8   2      252.20      275.53     32.20 o 
   4   8   2        1.30        3.08     15.14 o 
   5   8   2      337.82      338.74     18.01 o 
   6   8   2       32.38       24.31     18.47 o 
  -6   9   2       45.56       45.12     15.51 o 
  -5   9   2        0.26       -3.90     12.78 o 
  -4   9   2        9.67        5.78      9.90 o 
  -3   9   2     1134.27     1218.58     18.30 o 
  -2   9   2       16.22       17.61      8.41 o 
  -1   9   2      287.14      306.14      9.18 o 
   0   9   2     2731.70     2827.85     42.69 o 
   1   9   2     1393.59     1543.75     43.59 o 
   2   9   2      691.63      735.75     60.79 o 
   3   9   2       52.73       55.92      8.98 o 
   4   9   2      281.50      262.68     16.67 o 
   5   9   2        1.40       -3.50     17.19 o 
   6   9   2      308.11      325.68     15.22 o 
  -6  10   2       40.43       91.17     20.91 o 
  -5  10   2      115.58      132.80     19.18 o 
  -4  10   2      160.85      158.12     17.83 o 
  -3  10   2        0.34       -3.46     10.45 o 
  -2  10   2     1394.74     1398.49     18.20 o 
  -1  10   2        0.11        5.51      8.24 o 
   0  10   2      704.73      751.05     11.44 o 
   1  10   2      358.42      338.39     16.98 o 
   2  10   2        1.58       14.85      8.61 o 
   3  10   2      138.83      154.12      9.25 o 
   4  10   2      409.31      419.23     13.30 o 
   5  10   2        0.08        4.86     11.95 o 
   6  10   2       64.99      106.40     19.99 o 
  -6  11   2        0.51       27.71     21.74 o 
  -5  11   2        0.92       -3.19     19.46 o 
  -4  11   2      914.00      878.78     17.08 o 
  -3  11   2       41.72       45.72     16.56 o 
  -2  11   2        0.03        0.14      9.92 o 
  -1  11   2       89.02      109.12      8.83 o 
   0  11   2      936.95      968.89     20.10 o 
   1  11   2      176.87      166.97      9.42 o 
   2  11   2       28.23       25.73      7.64 o 
   3  11   2        4.81       27.74     19.39 o 
   4  11   2        6.58       19.30     11.82 o 
   5  11   2       93.84      114.43     18.16 o 
   6  11   2        3.27       -9.24     14.08 o 
  -6  12   2       16.32       74.22     22.09 o 
  -5  12   2       43.53       64.66     14.29 o 
  -4  12   2        8.92       21.55     17.99 o 
  -3  12   2        0.50       12.83     16.51 o 
  -2  12   2       44.47       53.60     10.28 o 
  -1  12   2     1634.92     1689.93     51.86 o 
   0  12   2      103.49      104.97      9.88 o 
   1  12   2      883.60      891.01     27.54 o 
   2  12   2      130.92      139.39     14.37 o 
   3  12   2       36.33       39.48     11.33 o 
   4  12   2       86.41      104.77     12.23 o 
   5  12   2        2.44       19.15     17.93 o 
  -5  13   2       37.62       16.00     20.25 o 
  -4  13   2       34.25       27.14     12.70 o 
  -3  13   2      573.46      575.27     19.38 o 
  -2  13   2      141.56      138.70      9.55 o 
  -1  13   2      281.47      267.95     12.65 o 
   0  13   2      555.38      563.04     20.50 o 
   1  13   2       62.82       75.94      8.92 o 
   2  13   2       32.51       41.91     11.05 o 
   3  13   2      352.17      325.77     14.64 o 
   4  13   2        1.19        5.80     11.97 o 
   5  13   2       16.84       25.21     13.28 o 
  -5  14   2       14.55       14.76     20.12 o 
  -4  14   2      142.75      137.09     18.72 o 
  -3  14   2        8.19        6.24     12.02 o 
  -2  14   2        0.91        3.72      9.03 o 
  -1  14   2      142.21      151.07      8.36 o 
   0  14   2       10.87       12.69      8.90 o 
   1  14   2      500.83      491.26     19.66 o 
   2  14   2       21.78       18.30      9.29 o 
   3  14   2       19.56       22.99      8.27 o 
   4  14   2        3.64       10.01     12.64 o 
   5  14   2        0.07       18.96     14.28 o 
  -5  15   2      138.61      130.55     16.06 o 
  -4  15   2       14.62       20.68     13.22 o 
  -3  15   2      158.88      162.00     13.37 o 
  -2  15   2        8.63       11.23      8.95 o 
  -1  15   2      540.63      542.70     38.50 o 
   0  15   2      289.05      289.19     11.98 o 
   1  15   2       47.20       47.36      9.77 o 
   2  15   2       64.06       62.60     11.69 o 
   3  15   2        2.05        4.15     16.90 o 
   4  15   2       29.10       31.60     12.79 o 
   5  15   2        6.89       13.95     14.57 o 
  -5  16   2      163.53      182.19     23.49 o 
  -4  16   2        4.88      -16.68     20.31 o 
  -3  16   2        0.01      -16.65     18.10 o 
  -2  16   2        6.39       26.26     12.58 o 
  -1  16   2       19.75       17.83      9.63 o 
   0  16   2        0.50        9.86      7.89 o 
   1  16   2      230.58      225.34     10.71 o 
   2  16   2      115.89      123.66     12.02 o 
   3  16   2       56.32       61.04     17.27 o 
   4  16   2        9.21       27.73     18.84 o 
  -4  17   2       90.84       82.96     14.73 o 
  -3  17   2        1.48       -6.61     18.53 o 
  -2  17   2       72.14       70.47     13.48 o 
  -1  17   2       39.92       32.99     11.79 o 
   0  17   2       81.53       81.68      8.40 o 
   1  17   2        2.29        9.39     10.16 o 
   2  17   2      152.04      140.04     12.20 o 
   3  17   2      172.73      188.15     13.65 o 
   4  17   2        0.05        8.42     19.81 o 
  -4  18   2       14.10       17.03     21.14 o 
  -3  18   2       41.87       33.16     19.27 o 
  -2  18   2        0.15       -2.24     13.83 o 
  -1  18   2      161.49      163.23     12.76 o 
   0  18   2       63.38       67.72     11.58 o 
   1  18   2       32.86       31.44     11.55 o 
   2  18   2        6.21        8.93     16.85 o 
   3  18   2       45.33       53.05     18.57 o 
   4  18   2       22.24       36.81     20.00 o 
  -3  19   2        4.41       18.47     19.71 o 
  -2  19   2       23.77       16.03     14.90 o 
  -1  19   2        2.33        6.89     13.99 o 
   0  19   2       13.47       13.62     10.01 o 
   1  19   2      137.15      140.61     13.73 o 
   2  19   2        0.69       -5.96     12.67 o 
   3  19   2      343.75      367.06     20.35 o 
  -3  20   2       15.46        3.77     14.47 o 
  -2  20   2        1.12        6.82     15.33 o 
  -1  20   2        8.11       20.21     10.96 o 
   0  20   2        1.15       17.13     10.36 o 
   1  20   2        0.13       -1.26      9.40 o 
   2  20   2       19.47       33.95     18.56 o 
   3  20   2        5.51        7.33     19.49 o 
  -2  21   2        6.62       -3.13     16.73 o 
  -1  21   2       22.07       19.63     15.23 o 
   0  21   2        8.61       23.97     13.36 o 
   1  21   2      142.66      140.08     12.68 o 
   2  21   2       56.31       73.78     19.74 o 
  -1  22   2       64.34       73.68     14.98 o 
   0  22   2       50.53       57.48     14.53 o 
   1  22   2        0.99       -1.74     12.79 o 
  -7   0   3       41.24       28.18     15.62 o 
  -5   0   3      471.93      426.90     13.45 o 
  -3   0   3       17.89       26.89     15.69 o 
  -1   0   3     6497.89     6357.81     84.03 o 
   1   0   3      609.01      719.30     14.42 o 
   3   0   3      190.30      177.93     16.44 o 
   5   0   3      177.62      164.44     12.37 o 
   7   0   3        5.99       10.69     21.27 o 
  -7   1   3       16.46       28.73     11.06 o 
  -6   1   3        6.91       16.15      8.57 o 
  -5   1   3      251.47      231.39     10.52 o 
  -4   1   3     1839.59     1782.27     53.20 o 
  -3   1   3      543.82      538.89     18.36 o 
  -2   1   3     1990.25     1894.12     30.15 o 
  -1   1   3     2191.36     2101.44     61.42 o 
   0   1   3     1620.72     1674.55     22.68 o 
   1   1   3      957.24     1023.37     22.08 o 
   2   1   3      160.21      197.86     11.69 o 
   3   1   3       87.60      106.62      6.99 o 
   4   1   3        4.81        4.03      7.52 o 
   5   1   3        0.49        7.03     11.17 o 
   6   1   3        3.51        8.32     10.13 o 
   7   1   3        0.40      -12.11     20.18 o 
  -7   2   3       32.18       35.26      9.98 o 
  -6   2   3       58.37       59.22      7.97 o 
  -5   2   3      107.93       89.81     10.04 o 
  -4   2   3       61.25       68.19      7.98 o 
  -3   2   3       94.72       85.46     11.14 o 
  -2   2   3     1009.28      993.95     23.86 o 
  -1   2   3      170.04      201.50     11.34 o 
   0   2   3     6682.39     6557.69     57.51 o 
   1   2   3     1072.42     1054.63     11.75 o 
   2   2   3      833.98      846.39     13.86 o 
   3   2   3      157.67      158.13      7.83 o 
   4   2   3      429.84      459.09     17.48 o 
   5   2   3      237.87      229.46     10.18 o 
   6   2   3       42.81       42.72     10.27 o 
  -7   3   3       71.80       76.40     15.18 o 
  -6   3   3       13.59       30.77     11.02 o 
  -5   3   3        1.35       12.81      9.64 o 
  -4   3   3      547.44      538.06     10.91 o 
  -3   3   3     1698.32     1731.05     18.46 o 
  -2   3   3     2848.21     2974.45    112.15 o 
  -1   3   3     2352.47     2285.32     24.63 o 
   0   3   3     6948.56     6775.95     70.66 o 
   1   3   3      356.97      363.27      9.38 o 
   2   3   3     2766.39     2742.09     74.41 o 
   3   3   3       45.72       46.82      6.73 o 
   4   3   3        0.24        4.87      8.52 o 
   5   3   3       29.47       18.19     11.05 o 
   6   3   3       77.32       84.97     12.77 o 
  -7   4   3       27.96       29.01      9.92 o 
  -6   4   3       16.61       15.39      9.58 o 
  -5   4   3        0.84        1.27      8.52 o 
  -4   4   3      732.30      694.05     10.53 o 
  -3   4   3      267.90      286.70     10.31 o 
  -2   4   3      529.85      570.78     15.54 o 
  -1   4   3     2151.54     2164.41     59.37 o 
   0   4   3     3234.46     3224.80     42.14 o 
   1   4   3      311.86      346.82      9.11 o 
   2   4   3        0.07        2.96      7.52 o 
   3   4   3        2.06        0.73      8.27 o 
   4   4   3        6.06        6.92      6.56 o 
   5   4   3       40.97       46.13      8.98 o 
   6   4   3       69.23       72.13     10.98 o 
  -7   5   3       44.07       44.61      9.87 o 
  -6   5   3      102.23       98.48     11.33 o 
  -5   5   3      144.77      146.09      9.21 o 
  -4   5   3       17.57       27.31      8.95 o 
  -3   5   3       21.55       19.00      8.88 o 
  -2   5   3      705.91      748.49     27.83 o 
  -1   5   3      337.75      314.26     12.65 o 
   0   5   3        1.15        0.97      8.04 o 
   1   5   3     3899.78     4295.20    118.96 o 
   2   5   3       65.87       84.04      9.37 o 
   3   5   3      890.75      925.02     53.44 o 
   4   5   3        5.87        5.26      7.74 o 
   5   5   3      370.08      357.92     12.79 o 
   6   5   3      115.60      119.96     11.58 o 
  -6   6   3        7.89        7.75      9.71 o 
  -5   6   3       17.30       20.48      8.93 o 
  -4   6   3        1.12        4.36      8.31 o 
  -3   6   3      191.84      205.42      9.99 o 
  -2   6   3       32.66       34.10      8.19 o 
  -1   6   3      106.62      108.31     10.85 o 
   0   6   3     3875.80     3908.59     79.97 o 
   1   6   3     4616.63     4692.03    131.14 o 
   2   6   3     1118.77     1154.02     58.86 o 
   3   6   3        5.46       11.42      9.36 o 
   4   6   3       23.24       23.24      7.99 o 
   5   6   3       32.14       40.53     10.65 o 
   6   6   3        1.87        0.43     12.16 o 
  -6   7   3       75.55       90.09     11.22 o 
  -5   7   3      245.93      238.19      9.90 o 
  -4   7   3      270.91      286.67     17.17 o 
  -3   7   3       72.10       70.95      9.53 o 
  -2   7   3      938.99      997.79     23.34 o 
  -1   7   3      208.79      212.95      9.94 o 
   0   7   3     1872.96     1972.61     68.39 o 
   1   7   3      535.04      575.74     10.76 o 
   2   7   3      808.58      959.92     51.60 o 
   3   7   3      162.75      173.69     15.11 o 
   4   7   3      149.66      143.10     11.40 o 
   5   7   3        1.55       -2.20      9.35 o 
   6   7   3       79.08       74.36     12.90 o 
  -6   8   3       70.81       78.85     13.30 o 
  -5   8   3      204.82      224.85     15.12 o 
  -4   8   3      781.36      813.00     19.33 o 
  -3   8   3       44.60       48.13      9.11 o 
  -2   8   3        2.37        4.97      8.93 o 
  -1   8   3      289.53      294.01      9.89 o 
   0   8   3      508.87      511.06     14.05 o 
   1   8   3     1798.35     1804.80     46.07 o 
   2   8   3       73.74       75.04     10.60 o 
   3   8   3        6.13       13.41     10.33 o 
   4   8   3       79.45       64.01      9.41 o 
   5   8   3       30.11       33.62     11.89 o 
   6   8   3        7.45       -7.23     18.63 o 
  -6   9   3       95.31      110.99     15.04 o 
  -5   9   3      261.51      266.65     21.65 o 
  -4   9   3      128.13      134.99     11.56 o 
  -3   9   3     1408.22     1439.72     16.46 o 
  -2   9   3       68.67       92.43      9.49 o 
  -1   9   3      213.57      209.22      8.33 o 
   0   9   3       69.98       55.81      8.57 o 
   1   9   3      101.82      119.41      6.81 o 
   2   9   3     1568.00     1590.63     92.17 o 
   3   9   3       40.04       47.35      8.93 o 
   4   9   3        7.68       16.05      8.93 o 
   5   9   3       14.13       16.07     16.84 o 
   6   9   3       18.49       27.64     13.50 o 
  -6  10   3       21.71       21.34     21.84 o 
  -5  10   3       13.91       18.83     14.29 o 
  -4  10   3      110.62      110.89     10.60 o 
  -3  10   3       83.06      100.21     10.71 o 
  -2  10   3       46.32       54.29      8.16 o 
  -1  10   3      712.00      733.73     11.40 o 
   0  10   3      138.50      138.17      8.81 o 
   1  10   3       31.51       24.27      7.46 o 
   2  10   3      415.15      449.66     20.54 o 
   3  10   3      238.01      226.03     12.24 o 
   4  10   3        2.60        0.62     12.52 o 
   5  10   3       95.29      111.35     12.92 o 
   6  10   3       28.17       25.68     19.22 o 
  -6  11   3       80.49      102.09     22.51 o 
  -5  11   3      120.85      111.84     14.60 o 
  -4  11   3        5.03        8.76     16.27 o 
  -3  11   3      356.06      379.84     12.22 o 
  -2  11   3      139.02      128.78     10.47 o 
  -1  11   3      119.37      126.23      8.83 o 
   0  11   3      368.47      365.72      9.90 o 
   1  11   3      159.94      155.44      7.46 o 
   2  11   3      201.99      216.38     17.56 o 
   3  11   3       57.94       57.90     11.07 o 
   4  11   3      491.16      460.14     63.28 o 
   5  11   3        0.27       17.41     17.28 o 
   6  11   3       27.39       54.28     20.05 o 
  -6  12   3       24.70       38.94     15.97 o 
  -5  12   3        6.12       12.98     19.47 o 
  -4  12   3       17.88       17.82     18.35 o 
  -3  12   3      502.99      463.43     11.85 o 
  -2  12   3      187.77      176.63     10.39 o 
  -1  12   3      139.88      132.96      9.18 o 
   0  12   3        0.12        1.54      6.51 o 
   1  12   3      397.45      403.72     14.04 o 
   2  12   3       35.14       44.40     14.90 o 
   3  12   3        2.38        5.61     11.28 o 
   4  12   3       23.26       25.14      9.65 o 
   5  12   3        5.12       -0.60     18.34 o 
  -5  13   3        1.06       -0.56     20.16 o 
  -4  13   3      194.62      182.22     13.75 o 
  -3  13   3     1251.18     1204.15     26.89 o 
  -2  13   3     1092.04     1056.69     18.88 o 
  -1  13   3       67.15       74.51      9.30 o 
   0  13   3        5.99       12.29      7.44 o 
   1  13   3       30.29       27.58      6.67 o 
   2  13   3       18.06        6.66     13.00 o 
   3  13   3      150.48      147.70     21.22 o 
   4  13   3       29.84       31.66     11.97 o 
   5  13   3        3.06       15.79     13.92 o 
  -5  14   3       14.58       12.38     14.75 o 
  -4  14   3       25.60       33.53     19.22 o 
  -3  14   3       64.93       62.56     11.03 o 
  -2  14   3       47.03       54.49     10.11 o 
  -1  14   3        0.32        0.37      7.84 o 
   0  14   3        0.00        8.78      8.88 o 
   1  14   3      840.62      826.47     28.83 o 
   2  14   3       16.37       10.78     11.27 o 
   3  14   3       41.41       39.45     15.98 o 
   4  14   3       46.28       46.64     12.48 o 
   5  14   3        0.21        8.74     13.38 o 
  -5  15   3        2.97       -1.35     21.18 o 
  -4  15   3        0.33       20.93     19.74 o 
  -3  15   3       18.76        8.36     11.99 o 
  -2  15   3       18.55       24.60     10.28 o 
  -1  15   3       15.97       15.08      9.37 o 
   0  15   3      228.18      206.50      9.62 o 
   1  15   3      473.60      503.98     22.91 o 
   2  15   3      698.00      680.79     50.54 o 
   3  15   3      257.44      239.65     21.35 o 
   4  15   3        6.89       -1.12     12.80 o 
   5  15   3        2.46       -5.09     19.77 o 
  -5  16   3       14.99       19.65     15.79 o 
  -4  16   3       65.19       68.00     14.75 o 
  -3  16   3       52.77       54.11     13.28 o 
  -2  16   3       56.93       57.15      9.56 o 
  -1  16   3       41.05       44.02      8.80 o 
   0  16   3       40.34       31.19      9.51 o 
   1  16   3       35.45       36.90      7.60 o 
   2  16   3      103.65       96.97     12.15 o 
   3  16   3       11.72       18.07     33.65 o 
   4  16   3       18.36       24.73     13.79 o 
  -4  17   3       28.52       45.41     20.50 o 
  -3  17   3        6.63        8.52     19.00 o 
  -2  17   3        0.02        9.49     10.86 o 
  -1  17   3      378.38      359.99     14.54 o 
   0  17   3        0.41        6.52      9.51 o 
   1  17   3      138.58      138.29      9.20 o 
   2  17   3       58.69       54.65      9.88 o 
   3  17   3        2.68       10.35     12.35 o 
   4  17   3      112.04      111.65     14.50 o 
  -4  18   3       18.23        3.25     21.41 o 
  -3  18   3       29.00       28.97     19.80 o 
  -2  18   3        5.08        8.24     12.93 o 
  -1  18   3      122.28      128.07     10.68 o 
   0  18   3        0.29        6.48      9.93 o 
   1  18   3        0.31        4.46      8.35 o 
   2  18   3       31.19       29.39     12.82 o 
   3  18   3      198.76      216.43     14.00 o 
   4  18   3       55.51       62.92     20.31 o 
  -3  19   3       54.54       73.02     19.34 o 
  -2  19   3      434.70      428.04     16.71 o 
  -1  19   3       78.14       74.09     13.07 o 
   0  19   3        0.06       10.05     10.27 o 
   1  19   3       21.25       29.99      9.68 o 
   2  19   3      253.65      294.29     19.01 o 
   3  19   3       17.14       16.28     19.19 o 
  -3  20   3        0.51       20.78     20.75 o 
  -2  20   3       67.87       77.73     12.55 o 
  -1  20   3      141.76      142.04     12.14 o 
   0  20   3      195.43      190.21     13.44 o 
   1  20   3        0.69        3.75     12.24 o 
   2  20   3       61.65       72.03     18.78 o 
   3  20   3       21.66       23.56     14.29 o 
  -2  21   3      175.60      225.40     13.79 o 
  -1  21   3       51.38       48.10     14.38 o 
   0  21   3       49.16       74.27     13.90 o 
   1  21   3       29.99       53.95     12.13 o 
   2  21   3       40.22       52.59     19.63 o 
  -1  22   3      178.92      192.09     13.93 o 
   0  22   3       15.13       30.33     14.39 o 
   1  22   3       14.85       18.36     10.53 o 
  -6   0   4        4.01       12.71     13.53 o 
  -4   0   4       15.18       22.93      7.90 o 
  -2   0   4      904.75      888.50     22.05 o 
   0   0   4    14372.57    14402.52    328.65 o 
   2   0   4      392.42      397.69     16.39 o 
   4   0   4      827.33      815.99     62.26 o 
   6   0   4        0.31       -5.39     17.91 o 
  -7   1   4       17.29       30.39      9.09 o 
  -6   1   4       73.31       60.77      8.63 o 
  -5   1   4      173.24      178.49      9.33 o 
  -4   1   4      583.54      555.64     19.09 o 
  -3   1   4       21.65       24.05     10.67 o 
  -2   1   4      321.55      327.38     11.26 o 
  -1   1   4     3228.78     3118.07     92.75 o 
   0   1   4    14299.81    14402.84     99.38 o 
   1   1   4        4.57        3.39      6.60 o 
   2   1   4     1045.52     1040.02     20.20 o 
   3   1   4      388.59      379.91     11.62 o 
   4   1   4      831.15      765.10     19.97 o 
   5   1   4      120.17      125.10     11.44 o 
   6   1   4        0.06       -8.48     12.45 o 
  -7   2   4        0.04        0.23     11.04 o 
  -6   2   4       15.26       16.79      8.52 o 
  -5   2   4       76.80       67.86      6.95 o 
  -4   2   4        0.01       -3.87      7.62 o 
  -3   2   4     2592.88     2612.19     32.35 o 
  -2   2   4      310.99      330.48     11.53 o 
  -1   2   4     8659.31     8503.09     79.06 o 
   0   2   4     3553.61     3465.37     19.31 o 
   1   2   4      828.80      834.04     10.48 o 
   2   2   4      561.17      575.62     16.44 o 
   3   2   4       47.68       52.01      6.61 o 
   4   2   4       63.87       64.68      6.69 o 
   5   2   4      536.41      563.50     24.06 o 
   6   2   4        2.52        8.51     10.15 o 
  -7   3   4       17.72       20.39      9.90 o 
  -6   3   4      174.85      157.34      7.72 o 
  -5   3   4       93.89       95.23      9.97 o 
  -4   3   4       12.52       25.48      8.67 o 
  -3   3   4      505.80      528.09     18.50 o 
  -2   3   4      335.25      347.14     13.28 o 
  -1   3   4       14.60        8.94      7.22 o 
   0   3   4     6335.15     5877.39    181.92 o 
   1   3   4      191.89      210.09      7.71 o 
   2   3   4      848.23      913.66     24.24 o 
   3   3   4      585.93      635.10     21.65 o 
   4   3   4      334.19      339.05     12.70 o 
   5   3   4        9.13       21.65     10.80 o 
   6   3   4        0.65        4.27     12.56 o 
  -7   4   4       20.00       16.41      9.95 o 
  -6   4   4       73.10       77.38      9.71 o 
  -5   4   4       48.25       48.13     10.07 o 
  -4   4   4      225.08      228.03     21.20 o 
  -3   4   4       12.65       12.78      8.76 o 
  -2   4   4      244.36      243.58     10.96 o 
  -1   4   4     1501.55     1421.71     31.45 o 
   0   4   4      237.03      208.71      6.75 o 
   1   4   4      108.70       99.89      6.50 o 
   2   4   4        6.00        4.30      7.99 o 
   3   4   4       45.21       52.30      6.19 o 
   4   4   4        0.56       10.92      7.77 o 
   5   4   4      240.69      243.88     10.00 o 
   6   4   4       25.74       24.14     12.66 o 
  -6   5   4       94.23      106.77     15.02 o 
  -5   5   4        2.42       -2.96     10.09 o 
  -4   5   4       61.52       54.73     11.31 o 
  -3   5   4       69.99       66.73     10.98 o 
  -2   5   4        6.90        2.63     11.15 o 
  -1   5   4     3267.95     3273.53    100.29 o 
   0   5   4      202.47      187.14      7.77 o 
   1   5   4     2361.35     2337.40     57.93 o 
   2   5   4     1405.96     1556.39     34.27 o 
   3   5   4        0.16       -0.23      7.85 o 
   4   5   4        9.92       10.92      7.70 o 
   5   5   4       95.99      100.68     12.27 o 
   6   5   4        0.00        5.14     10.20 o 
  -6   6   4        2.09        3.63     11.41 o 
  -5   6   4        2.59       12.23     10.11 o 
  -4   6   4       84.70       88.07     11.73 o 
  -3   6   4       10.59       10.67     10.87 o 
  -2   6   4      215.80      226.52     11.93 o 
  -1   6   4     1178.73     1305.20     17.19 o 
   0   6   4      509.31      463.21     10.20 o 
   1   6   4     2880.34     2981.97    103.62 o 
   2   6   4       56.35       69.15      8.90 o 
   3   6   4      913.05      939.36     27.86 o 
   4   6   4       44.28       48.35      8.37 o 
   5   6   4      345.17      347.80     20.39 o 
   6   6   4        8.12        3.88      9.94 o 
  -6   7   4       70.15       67.57     10.28 o 
  -5   7   4      607.41      633.59     13.94 o 
  -4   7   4       97.22      103.13     10.50 o 
  -3   7   4       11.18       13.97      8.95 o 
  -2   7   4      102.87       90.26      7.97 o 
  -1   7   4        4.40        8.00      9.86 o 
   0   7   4     1181.23     1272.39     31.54 o 
   1   7   4      437.51      529.78     13.57 o 
   2   7   4     3103.03     3306.83    138.69 o 
   3   7   4      131.34      137.44     10.70 o 
   4   7   4       61.78       68.04      9.42 o 
   5   7   4        3.32       13.12     12.61 o 
   6   7   4        0.05       -3.75     12.88 o 
  -6   8   4       21.61       12.00     10.88 o 
  -5   8   4      225.90      232.54     16.89 o 
  -4   8   4      371.38      378.96     29.72 o 
  -3   8   4       65.17       65.23      8.87 o 
  -2   8   4      398.32      377.66      9.56 o 
  -1   8   4       31.73       39.25      8.44 o 
   0   8   4     1446.44     1352.23     45.40 o 
   1   8   4       20.95       21.62      7.14 o 
   2   8   4       51.35       64.48      9.72 o 
   3   8   4       17.50       29.70      8.54 o 
   4   8   4      284.25      261.48     17.62 o 
   5   8   4       11.32        7.62     16.35 o 
   6   8   4       24.83       23.15     17.74 o 
  -6   9   4       56.52       74.69     11.55 o 
  -5   9   4      141.28      134.38     11.85 o 
  -4   9   4      559.63      554.25     18.29 o 
  -3   9   4       60.30       64.81     10.42 o 
  -2   9   4        3.57        4.29      7.56 o 
  -1   9   4      581.66      560.74     10.46 o 
   0   9   4        0.19       10.18      7.88 o 
   1   9   4       57.73       78.19      6.80 o 
   2   9   4        0.13        7.40      8.25 o 
   3   9   4      246.85      265.62     26.66 o 
   4   9   4        6.78       13.49     10.92 o 
   5   9   4       31.08       30.61     12.28 o 
   6   9   4       16.04       50.92     13.13 o 
  -6  10   4        4.05        6.48     12.34 o 
  -5  10   4      178.37      167.09     11.57 o 
  -4  10   4        5.56       10.10     10.31 o 
  -3  10   4      894.74      911.71     21.62 o 
  -2  10   4      550.45      555.57     10.96 o 
  -1  10   4      382.01      381.19     18.36 o 
   0  10   4      349.32      391.94      9.57 o 
   1  10   4       62.81       57.43      6.84 o 
   2  10   4      135.61      159.66     17.95 o 
   3  10   4       15.23       21.34     10.71 o 
   4  10   4      166.51      189.02      9.81 o 
   5  10   4       16.00       13.95     11.47 o 
   6  10   4        4.99       -3.84     18.88 o 
  -6  11   4       25.32       50.31     22.46 o 
  -5  11   4       23.47       21.44     15.26 o 
  -4  11   4       77.55       84.56     14.37 o 
  -3  11   4       60.63       66.76     10.99 o 
  -2  11   4        6.64       13.12      9.07 o 
  -1  11   4      156.43      166.35      9.06 o 
   0  11   4      276.45      275.68     12.66 o 
   1  11   4      117.25      124.53      8.02 o 
   2  11   4      343.61      350.80     44.44 o 
   3  11   4       23.33       30.64     11.38 o 
   4  11   4        0.57       -9.45      9.45 o 
   5  11   4       16.13        9.48     17.21 o 
   6  11   4       47.27       54.28     20.13 o 
  -6  12   4       86.84       73.67     23.43 o 
  -5  12   4       40.18       60.45     20.39 o 
  -4  12   4        7.69        5.30     15.21 o 
  -3  12   4      288.55      275.58     12.42 o 
  -2  12   4      220.00      226.75      8.59 o 
  -1  12   4      202.59      190.50      9.29 o 
   0  12   4       17.99       24.62      7.46 o 
   1  12   4       34.89       34.04      7.62 o 
   2  12   4       37.32       46.33     12.44 o 
   3  12   4       98.53      111.79     12.81 o 
   4  12   4       15.64       38.14     15.34 o 
   5  12   4        0.02       33.20     18.81 o 
  -5  13   4      165.79      195.41     15.25 o 
  -4  13   4        4.99       16.91     13.08 o 
  -3  13   4      279.32      251.49     12.64 o 
  -2  13   4      758.60      732.47     12.24 o 
  -1  13   4       13.32       22.59      8.71 o 
   0  13   4      296.67      288.99      9.65 o 
   1  13   4      127.40      121.32      7.06 o 
   2  13   4       43.61       52.50      7.84 o 
   3  13   4       43.39       31.39      9.13 o 
   4  13   4      137.12      130.19     14.81 o 
   5  13   4        1.62       14.10     13.03 o 
  -5  14   4        9.72       34.37     20.87 o 
  -4  14   4        6.54       27.89     13.48 o 
  -3  14   4       55.32       54.18     10.29 o 
  -2  14   4       89.69       89.93      9.09 o 
  -1  14   4       28.17       34.13      9.23 o 
   0  14   4        4.41        3.20      8.95 o 
   1  14   4      776.10      773.13     19.39 o 
   2  14   4       43.54       33.96      9.11 o 
   3  14   4      626.79      629.81     47.87 o 
   4  14   4       64.08       52.75      8.81 o 
   5  14   4       27.48       46.05     19.68 o 
  -5  15   4        3.62        8.68     15.41 o 
  -4  15   4       23.08       37.94     19.44 o 
  -3  15   4       70.15       55.21     10.89 o 
  -2  15   4        1.30       11.71      9.59 o 
  -1  15   4      191.29      190.87     10.04 o 
   0  15   4       21.71       15.34      7.08 o 
   1  15   4      196.96      182.00     11.97 o 
   2  15   4      171.39      171.55      9.69 o 
   3  15   4       63.48       51.73     13.56 o 
   4  15   4        3.20        4.70      9.14 o 
   5  15   4        8.52       10.36     20.19 o 
  -5  16   4        1.14       10.76     23.02 o 
  -4  16   4        6.34       22.03     19.88 o 
  -3  16   4      226.42      221.37     11.58 o 
  -2  16   4      336.50      320.07     11.81 o 
  -1  16   4      108.97       97.01      9.94 o 
   0  16   4        0.91        5.15      8.34 o 
   1  16   4       58.35       74.83      9.17 o 
   2  16   4       97.06       69.84      8.42 o 
   3  16   4      157.38      136.30     37.32 o 
   4  16   4       15.72       26.48     13.39 o 
  -4  17   4        3.26        7.84     20.87 o 
  -3  17   4        0.52        1.82     11.87 o 
  -2  17   4        1.88       -0.85     11.74 o 
  -1  17   4      293.57      299.40     14.38 o 
   0  17   4      273.93      292.14     17.74 o 
   1  17   4       90.61       85.97      8.01 o 
   2  17   4      201.31      228.26     10.69 o 
   3  17   4        8.82       14.48     12.92 o 
   4  17   4      175.78      192.71     14.56 o 
  -4  18   4        0.00       21.08     15.17 o 
  -3  18   4        9.37        8.03     12.86 o 
  -2  18   4       53.96       53.09     11.09 o 
  -1  18   4       13.82       19.09     10.36 o 
   0  18   4       57.26       61.85     10.19 o 
   1  18   4       62.37       72.07      7.56 o 
   2  18   4       21.14        5.13     12.64 o 
   3  18   4        9.87        7.95     11.11 o 
  -3  19   4       31.88       33.74     17.57 o 
  -2  19   4        7.67        8.96     10.22 o 
  -1  19   4       19.64       18.86     10.68 o 
   0  19   4        0.98        4.38      8.13 o 
   1  19   4       17.50       17.47      9.00 o 
   2  19   4       40.19       30.71     15.88 o 
   3  19   4        8.98        8.42     13.57 o 
  -3  20   4       42.71       57.21     21.31 o 
  -2  20   4      214.33      220.33     16.52 o 
  -1  20   4       36.76       40.91     11.43 o 
   0  20   4       40.14       37.56      9.96 o 
   1  20   4        1.39        8.48      9.84 o 
   2  20   4       12.61        5.90     13.26 o 
  -2  21   4       74.23       69.94     17.10 o 
  -1  21   4       61.62       69.76     14.47 o 
   0  21   4        8.37       12.81     11.65 o 
   1  21   4       44.38       62.45     12.83 o 
   2  21   4      132.01      145.21     20.11 o 
  -1  22   4      149.03      186.21     22.14 o 
   0  22   4       80.07       84.22     12.64 o 
  -7   0   5      265.34      243.55     12.36 o 
  -5   0   5      224.83      213.70     13.59 o 
  -3   0   5      352.35      331.23     16.78 o 
  -1   0   5     4870.13     4783.64    230.51 o 
   1   0   5      832.62      761.89     12.49 o 
   3   0   5      505.02      593.53     26.13 o 
   5   0   5       19.39       10.83     16.01 o 
  -7   1   5       90.54       83.19     11.24 o 
  -6   1   5       16.22       30.99      9.54 o 
  -5   1   5        0.01       -2.82      6.39 o 
  -4   1   5       24.12       18.05      8.89 o 
  -3   1   5      230.38      242.80     10.03 o 
  -2   1   5       33.98       37.19      9.36 o 
  -1   1   5      460.44      398.80      8.38 o 
   0   1   5      372.71      356.67      8.69 o 
   1   1   5     2856.00     2862.85     15.50 o 
   2   1   5       80.67       83.95      6.57 o 
   3   1   5        0.02        5.07      6.89 o 
   4   1   5      887.51      879.61     34.05 o 
   5   1   5       22.43       24.00     11.07 o 
   6   1   5        0.27        6.40     10.27 o 
  -7   2   5        0.68       14.60     11.24 o 
  -6   2   5        0.10        4.66      8.40 o 
  -5   2   5        4.41       11.57      8.48 o 
  -4   2   5        4.80        6.33     10.97 o 
  -3   2   5        0.77        5.86      8.38 o 
  -2   2   5     1382.70     1485.49     23.71 o 
  -1   2   5     1888.48     1832.89     35.34 o 
   0   2   5     4519.44     4459.54     76.63 o 
   1   2   5       14.57       13.88      6.50 o 
   2   2   5     1119.95     1096.20     17.82 o 
   3   2   5       34.05       28.58      6.30 o 
   4   2   5      459.84      450.70     29.22 o 
   5   2   5        3.70        3.39      9.26 o 
   6   2   5        6.46       12.78     10.33 o 
  -7   3   5       20.20       28.01     10.00 o 
  -6   3   5        0.77        4.06      8.74 o 
  -5   3   5       17.46       23.52      7.58 o 
  -4   3   5       39.57       32.31      7.11 o 
  -3   3   5     1135.69     1194.14     14.89 o 
  -2   3   5     2907.88     3027.57     40.54 o 
  -1   3   5      714.30      611.22     10.13 o 
   0   3   5       72.38       60.82      7.40 o 
   1   3   5       18.92       14.90      5.87 o 
   2   3   5     1436.27     1532.32     46.83 o 
   3   3   5      229.63      225.32      7.96 o 
   4   3   5      363.89      368.72     15.36 o 
   5   3   5      167.78      175.30     15.88 o 
   6   3   5        9.55       24.60     10.17 o 
  -7   4   5        3.66       10.59      9.22 o 
  -6   4   5      214.83      210.81     10.06 o 
  -5   4   5       22.87       22.49      7.88 o 
  -4   4   5       29.34       46.38      9.18 o 
  -3   4   5      156.27      183.75     15.31 o 
  -2   4   5     1271.88     1305.46     28.71 o 
  -1   4   5     2441.41     2382.47     26.84 o 
   0   4   5      569.47      583.64      8.49 o 
   1   4   5       22.51       30.81      6.99 o 
   2   4   5       71.54       65.87      7.57 o 
   3   4   5      385.71      381.38     13.36 o 
   4   4   5        7.09       -0.19      7.92 o 
   5   4   5        0.79        9.49      7.88 o 
   6   4   5        7.94       -1.40     23.77 o 
  -6   5   5       28.21       47.19      8.81 o 
  -5   5   5      301.65      279.91     11.09 o 
  -4   5   5       13.38       19.25      9.27 o 
  -3   5   5      193.88      192.76     15.58 o 
  -2   5   5     1545.29     1688.02     39.71 o 
  -1   5   5     5537.73     5995.33    144.10 o 
   0   5   5       46.50       42.73      7.99 o 
   1   5   5       99.20      107.04      7.66 o 
   2   5   5      704.90      733.27     25.53 o 
   3   5   5       64.09       63.09      7.07 o 
   4   5   5      128.77      126.37      8.52 o 
   5   5   5       22.69       23.57      8.12 o 
   6   5   5       82.19       98.69     14.14 o 
  -6   6   5       13.65       10.37      8.79 o 
  -5   6   5       70.66       73.94     10.43 o 
  -4   6   5      104.50       91.06     11.58 o 
  -3   6   5       49.27       55.45      8.99 o 
  -2   6   5       19.01       34.24     10.34 o 
  -1   6   5       52.35       34.74      8.90 o 
   0   6   5      932.56      989.33     29.00 o 
   1   6   5       81.16       78.29      6.51 o 
   2   6   5       36.77       39.14      6.91 o 
   3   6   5      131.72      163.68      7.60 o 
   4   6   5       25.40       22.88      9.35 o 
   5   6   5       31.68       16.65      9.01 o 
   6   6   5        1.52       13.79     12.50 o 
  -6   7   5       46.95       49.83      9.07 o 
  -5   7   5        4.89        9.85     10.20 o 
  -4   7   5      240.94      231.10     12.56 o 
  -3   7   5       77.14       83.14      8.23 o 
  -2   7   5      593.07      663.15     20.56 o 
  -1   7   5      821.94      856.98     42.19 o 
   0   7   5     1057.11      967.03     21.84 o 
   1   7   5     1018.10     1066.84     47.63 o 
   2   7   5       21.35       14.59      6.40 o 
   3   7   5      120.81      120.88     15.16 o 
   4   7   5      175.03      161.53      9.07 o 
   5   7   5        1.40        0.71      7.60 o 
   6   7   5       63.10       68.76     11.26 o 
  -6   8   5        5.01        9.58     12.52 o 
  -5   8   5      211.32      208.32     11.27 o 
  -4   8   5      133.94      131.82     41.35 o 
  -3   8   5      193.86      193.67     10.10 o 
  -2   8   5       53.15       47.14      8.43 o 
  -1   8   5        8.93       11.02      9.72 o 
   0   8   5      341.79      367.60      7.72 o 
   1   8   5     1347.59     1437.66     65.16 o 
   2   8   5       44.99       41.95      7.51 o 
   3   8   5      373.62      392.47     44.14 o 
   4   8   5        0.43       10.37     11.08 o 
   5   8   5       51.02       44.57      9.97 o 
   6   8   5        0.30        1.81     12.63 o 
  -6   9   5       83.77       97.51     12.92 o 
  -5   9   5        3.28        2.72     11.08 o 
  -4   9   5      400.88      411.46     11.57 o 
  -3   9   5       92.00       88.69      9.23 o 
  -2   9   5        5.72        2.73      8.89 o 
  -1   9   5      399.03      409.09      8.95 o 
   0   9   5       52.84       54.15      6.00 o 
   1   9   5       60.34       58.17      7.13 o 
   2   9   5      183.34      199.92      8.38 o 
   3   9   5       11.69        8.23      7.30 o 
   4   9   5       48.17       28.81      8.98 o 
   5   9   5        8.80       23.08      9.79 o 
   6   9   5       37.73       37.30     13.03 o 
  -6  10   5       11.11       10.63     14.12 o 
  -5  10   5       51.71       54.48     10.83 o 
  -4  10   5      347.48      334.97     12.24 o 
  -3  10   5       58.24       56.10      8.43 o 
  -2  10   5      316.02      324.32      9.79 o 
  -1  10   5      515.80      517.57     25.92 o 
   0  10   5       42.05       38.73      6.55 o 
   1  10   5      344.29      354.00     10.39 o 
   2  10   5        3.93        7.00     10.62 o 
   3  10   5       19.51       30.22     10.85 o 
   4  10   5        0.56      -11.04     11.04 o 
   5  10   5       24.07       37.54     12.00 o 
   6  10   5        1.66       -6.24     13.61 o 
  -6  11   5      137.79      141.82     14.07 o 
  -5  11   5      169.23      177.88     13.75 o 
  -4  11   5       58.58       54.67     13.39 o 
  -3  11   5      492.46      488.82     11.83 o 
  -2  11   5       34.79       29.98      9.38 o 
  -1  11   5        3.88        1.17      7.30 o 
   0  11   5      427.22      402.19      8.60 o 
   1  11   5      331.12      309.40      9.14 o 
   2  11   5       44.73       32.26      8.49 o 
   3  11   5       35.30       55.34      9.12 o 
   4  11   5       11.66       29.68      9.16 o 
   5  11   5        0.01        6.74     12.75 o 
  -5  12   5      294.21      280.33     13.31 o 
  -4  12   5      205.93      198.50     14.97 o 
  -3  12   5      136.54      127.92     11.18 o 
  -2  12   5       25.17       31.51      9.36 o 
  -1  12   5      203.81      203.14     11.06 o 
   0  12   5       46.25       42.80      6.72 o 
   1  12   5       16.78       21.14      7.08 o 
   2  12   5       40.08       42.01      7.51 o 
   3  12   5      305.08      303.94     41.12 o 
   4  12   5       30.84       22.78     30.50 o 
   5  12   5        0.67        9.05     13.13 o 
  -5  13   5        3.52       -2.68     21.09 o 
  -4  13   5       29.69       32.39     15.24 o 
  -3  13   5      161.15      158.37     11.06 o 
  -2  13   5      645.22      594.99     10.42 o 
  -1  13   5      125.98      123.54      9.04 o 
   0  13   5       64.61       59.65      7.19 o 
   1  13   5      508.74      469.61      8.76 o 
   2  13   5      257.48      257.63     11.76 o 
   3  13   5        2.77       12.67      7.83 o 
   4  13   5       16.73        7.86     17.68 o 
   5  13   5        0.49       15.91     19.19 o 
  -5  14   5       18.86       19.47     21.74 o 
  -4  14   5       21.57       29.37     16.75 o 
  -3  14   5        7.28       10.18      8.96 o 
  -2  14   5       88.46       75.54      9.60 o 
  -1  14   5      109.06      106.80      8.37 o 
   0  14   5      380.15      356.07      7.65 o 
   1  14   5       28.24       37.46      8.40 o 
   2  14   5       43.18       71.49     11.34 o 
   3  14   5        4.32        7.69      9.30 o 
   4  14   5       48.50       60.31     10.03 o 
   5  14   5        6.80       12.30     19.21 o 
  -5  15   5        1.01      -11.60     15.76 o 
  -4  15   5        6.62       27.32     13.81 o 
  -3  15   5       63.61       65.54     10.22 o 
  -2  15   5       22.04       19.52     10.27 o 
  -1  15   5      347.68      325.24     10.70 o 
   0  15   5      102.92      106.51      8.45 o 
   1  15   5      474.62      439.13     15.56 o 
   2  15   5      227.93      242.48     29.54 o 
   3  15   5       66.54       61.94      9.96 o 
   4  15   5        0.98       15.01     16.56 o 
  -4  16   5       14.27       23.34     14.64 o 
  -3  16   5        1.48        5.89     12.34 o 
  -2  16   5       17.38       22.50     10.11 o 
  -1  16   5      490.61      487.68     14.49 o 
   0  16   5      182.38      173.33      8.08 o 
   1  16   5      163.37      168.00      8.38 o 
   2  16   5        1.90       24.74     27.58 o 
   3  16   5      134.87      150.64     12.91 o 
   4  16   5        0.03        8.05     11.21 o 
  -4  17   5        0.18       -6.80     14.64 o 
  -3  17   5       41.60       29.41     13.10 o 
  -2  17   5       64.49       61.30     11.38 o 
  -1  17   5       42.06       46.53     10.20 o 
   0  17   5      437.94      406.87     14.24 o 
   1  17   5       26.26       25.66      8.19 o 
   2  17   5      155.12      155.14     10.83 o 
   3  17   5        5.23       12.52     10.78 o 
   4  17   5        0.28       -1.21     11.74 o 
  -4  18   5        6.92        6.77     15.25 o 
  -3  18   5       27.85       24.36     13.96 o 
  -2  18   5        5.84       16.98     11.54 o 
  -1  18   5       37.70       34.60     10.49 o 
   0  18   5      147.06      153.93     10.51 o 
   1  18   5       11.95       16.42      7.47 o 
   2  18   5        3.89       14.80     10.82 o 
   3  18   5        2.07        9.48     13.84 o 
  -3  19   5       25.06       32.40     13.04 o 
  -2  19   5       21.52       16.90     12.30 o 
  -1  19   5        0.80        6.01     10.74 o 
   0  19   5        0.14       -2.55      9.24 o 
   1  19   5        1.07        7.80      8.91 o 
   2  19   5       33.27       44.09     15.73 o 
   3  19   5       24.29       23.13     11.87 o 
  -3  20   5       33.03       40.70     13.29 o 
  -2  20   5       51.80       59.56     12.35 o 
  -1  20   5        0.03       16.93     11.45 o 
   0  20   5       49.79       50.03      8.28 o 
   1  20   5       28.71       35.33      9.57 o 
   2  20   5       13.97       19.27     29.25 o 
  -2  21   5      128.77      144.42     13.21 o 
  -1  21   5        2.24        2.44      9.49 o 
   0  21   5        0.55        9.41     10.21 o 
   1  21   5        7.05        0.02     10.93 o 
   0  22   5       29.34       40.40     20.89 o 
  -6   0   6      153.43      148.08     13.81 o 
  -4   0   6       97.86      103.11     16.09 o 
  -2   0   6      524.87      544.66     11.08 o 
   0   0   6     2811.35     2689.26     87.83 o 
   2   0   6       94.87      105.87      8.17 o 
   4   0   6       13.52       13.82      7.75 o 
   6   0   6        0.01       -0.49     17.88 o 
  -7   1   6       26.27       31.57     10.05 o 
  -6   1   6       76.69       86.15      9.68 o 
  -5   1   6        0.54        0.80      6.88 o 
  -4   1   6        8.09       10.43      8.95 o 
  -3   1   6      875.70      807.77     13.61 o 
  -2   1   6        0.03        2.58      9.21 o 
  -1   1   6       69.34       69.41      6.94 o 
   0   1   6      102.51      103.73      7.59 o 
   1   1   6     1604.57     1572.87     37.90 o 
   2   1   6      928.86      856.50     14.69 o 
   3   1   6        0.70        2.24      6.21 o 
   4   1   6        1.04        5.25      7.55 o 
   5   1   6       95.36      101.50      9.10 o 
   6   1   6       49.30       83.70     13.08 o 
  -7   2   6       36.87       50.88      9.18 o 
  -6   2   6       85.36       86.59      7.56 o 
  -5   2   6        6.50        8.09      6.93 o 
  -4   2   6       71.78       76.51     11.32 o 
  -3   2   6      236.74      268.26     10.08 o 
  -2   2   6      302.33      301.64     10.09 o 
  -1   2   6      604.39      580.53     16.50 o 
   0   2   6     2611.77     2480.50     26.95 o 
   1   2   6      321.90      262.38      7.07 o 
   2   2   6      947.22      988.52     22.50 o 
   3   2   6      236.73      260.01      7.75 o 
   4   2   6      213.01      222.26      8.21 o 
   5   2   6       83.28       93.80      9.75 o 
   6   2   6        3.54       -3.23     10.41 o 
  -7   3   6        0.60       12.19      9.98 o 
  -6   3   6      126.04      133.78      9.00 o 
  -5   3   6       13.16       31.31      9.92 o 
  -4   3   6        9.82       16.67     10.94 o 
  -3   3   6       15.06       14.18      8.32 o 
  -2   3   6       20.91       27.00      6.91 o 
  -1   3   6      648.70      737.49     23.08 o 
   0   3   6      416.20      379.58      8.33 o 
   1   3   6      220.35      221.69      9.11 o 
   2   3   6      232.34      208.54      7.94 o 
   3   3   6        8.90       11.87      6.93 o 
   4   3   6        4.33       11.51      7.58 o 
   5   3   6       54.10       65.26      8.40 o 
   6   3   6        0.02       11.59     12.65 o 
  -6   4   6        9.07       17.83      9.67 o 
  -5   4   6       97.07       93.50      9.07 o 
  -4   4   6        1.17        7.48     11.03 o 
  -3   4   6      193.45      205.50      8.24 o 
  -2   4   6       14.37       10.01      7.47 o 
  -1   4   6      599.37      657.35     11.89 o 
   0   4   6       56.13       56.72      6.58 o 
   1   4   6      243.49      231.64      7.18 o 
   2   4   6      974.65     1051.37     31.99 o 
   3   4   6      126.62      139.11      8.44 o 
   4   4   6      109.08      112.33      8.67 o 
   5   4   6       65.17       71.76      8.38 o 
   6   4   6       38.61       33.37     13.14 o 
  -6   5   6        2.35        0.17      8.78 o 
  -5   5   6        1.90       12.32     10.09 o 
  -4   5   6       51.49       61.19     10.25 o 
  -3   5   6     1044.55     1024.91     18.51 o 
  -2   5   6      516.63      488.11     14.65 o 
  -1   5   6       50.30       29.86      8.81 o 
   0   5   6       43.19       52.18      6.24 o 
   1   5   6     1414.38     1357.80     16.20 o 
   2   5   6      763.40      770.62     25.87 o 
   3   5   6      290.41      295.26     13.04 o 
   4   5   6        9.76        7.68      6.60 o 
   5   5   6       27.54       29.76     10.23 o 
   6   5   6       14.79       22.31     11.45 o 
  -6   6   6       13.42       23.08      8.86 o 
  -5   6   6      138.81      145.00     10.61 o 
  -4   6   6      151.05      159.58     10.59 o 
  -3   6   6       34.20       39.58      8.82 o 
  -2   6   6      307.73      290.71      9.64 o 
  -1   6   6      291.61      300.56      8.58 o 
   0   6   6     1102.29     1113.19     17.12 o 
   1   6   6      832.31      846.75     14.63 o 
   2   6   6       48.16       42.53      7.53 o 
   3   6   6        3.05        4.44      7.95 o 
   4   6   6        0.08        1.88      9.56 o 
   5   6   6        0.75        9.36      8.50 o 
   6   6   6       49.88       52.85     14.80 o 
  -6   7   6        9.47        8.49      9.23 o 
  -5   7   6       42.85       44.28      9.37 o 
  -4   7   6       18.62       27.19     11.52 o 
  -3   7   6      328.77      343.57     27.42 o 
  -2   7   6       65.84       79.76      7.67 o 
  -1   7   6      416.66      398.02      8.90 o 
   0   7   6      367.51      438.06     19.08 o 
   1   7   6       47.97       42.41      6.17 o 
   2   7   6        6.47       10.63      6.64 o 
   3   7   6       16.91       24.62      8.44 o 
   4   7   6       48.72       52.69      7.70 o 
   5   7   6        0.70       -2.14     10.68 o 
   6   7   6       12.37       18.07     13.64 o 
  -6   8   6        6.67       21.14      8.83 o 
  -5   8   6        0.11       -1.53     12.95 o 
  -4   8   6      124.17      116.17     10.47 o 
  -3   8   6       79.62       80.13      8.05 o 
  -2   8   6        7.23       10.04      7.93 o 
  -1   8   6      207.28      226.12      7.48 o 
   0   8   6      508.99      531.75      9.65 o 
   1   8   6       74.69       86.30      6.47 o 
   2   8   6      416.67      448.95     22.91 o 
   3   8   6      100.10      104.54      7.27 o 
   4   8   6       43.61       57.06      9.51 o 
   5   8   6        1.98        9.35     10.10 o 
   6   8   6       37.11       43.77     13.19 o 
  -6   9   6       42.64       42.15      9.05 o 
  -5   9   6      120.11      139.49     25.27 o 
  -4   9   6      136.74      144.30     10.44 o 
  -3   9   6       37.96       33.83      9.03 o 
  -2   9   6      458.85      453.02     12.40 o 
  -1   9   6      491.27      492.55     14.25 o 
   0   9   6        5.49        2.61      7.01 o 
   1   9   6        9.45       14.71      6.73 o 
   2   9   6      281.49      295.94     16.18 o 
   3   9   6      136.85      132.48      9.32 o 
   4   9   6      215.90      202.22      9.70 o 
   5   9   6       40.79       49.18     12.33 o 
   6   9   6        0.99       12.00     12.98 o 
  -6  10   6        4.07       10.44     11.87 o 
  -5  10   6        2.87        9.42     14.49 o 
  -4  10   6        7.51       14.00     10.50 o 
  -3  10   6      114.16      107.52     14.47 o 
  -2  10   6        5.38       11.78      8.44 o 
  -1  10   6      151.81      163.33      7.56 o 
   0  10   6      647.04      645.59     20.13 o 
   1  10   6        5.93       11.01      7.74 o 
   2  10   6       39.95       37.77      7.27 o 
   3  10   6       32.05       22.45     10.71 o 
   4  10   6       17.33       17.67      9.73 o 
   5  10   6        0.85        9.75     10.40 o 
  -6  11   6       62.42       69.66     12.66 o 
  -5  11   6       49.84       50.53     10.57 o 
  -4  11   6       23.25       27.00      9.92 o 
  -3  11   6      773.00      742.12     21.19 o 
  -2  11   6        4.09       10.40      8.71 o 
  -1  11   6      245.88      261.32      7.51 o 
   0  11   6       66.10       59.66      7.33 o 
   1  11   6      181.24      180.43      8.19 o 
   2  11   6       39.14       52.69      7.74 o 
   3  11   6        9.91       17.96      8.92 o 
   4  11   6        2.24      -11.54     33.40 o 
   5  11   6        6.54       25.41     10.43 o 
  -5  12   6        1.21       -2.55     13.43 o 
  -4  12   6        0.09       -2.27     12.86 o 
  -3  12   6       70.13       67.41     10.04 o 
  -2  12   6       11.84        9.21      8.92 o 
  -1  12   6       65.73       67.27      6.83 o 
   0  12   6      331.96      352.05     12.69 o 
   1  12   6      132.47      147.46     11.34 o 
   2  12   6        4.33        8.13      6.93 o 
   3  12   6       53.05       32.54      7.93 o 
   4  12   6      292.37      236.44     10.53 o 
   5  12   6        3.43        4.82     10.80 o 
  -5  13   6       55.59       66.99     15.25 o 
  -4  13   6       87.24       76.39     11.63 o 
  -3  13   6      199.58      192.57      9.64 o 
  -2  13   6      231.87      210.02     10.18 o 
  -1  13   6        2.91        1.71      6.87 o 
   0  13   6       17.27       25.21      7.72 o 
   1  13   6       66.75       59.08      7.63 o 
   2  13   6        0.00       11.24      8.28 o 
   3  13   6      382.66      343.11     56.51 o 
   4  13   6       68.23       60.09     12.15 o 
   5  13   6        0.06       12.04     11.18 o 
  -5  14   6       23.71       41.86     15.97 o 
  -4  14   6       65.32       66.60     15.40 o 
  -3  14   6       12.76       19.03      9.12 o 
  -2  14   6       11.44       17.65      9.50 o 
  -1  14   6        1.73        9.91      7.17 o 
   0  14   6        0.83        4.73      8.04 o 
   1  14   6       14.23       27.07      7.48 o 
   2  14   6      357.72      326.64     10.05 o 
   3  14   6      115.76       94.05     10.50 o 
   4  14   6        6.24        8.20     10.23 o 
   5  14   6        1.52       14.35      9.62 o 
  -5  15   6        0.04       23.03     22.67 o 
  -4  15   6        6.95       22.76     16.46 o 
  -3  15   6       18.86       17.18     11.21 o 
  -2  15   6      276.92      256.34      9.55 o 
  -1  15   6       81.20       74.51      8.53 o 
   0  15   6      110.94       97.11      7.71 o 
   1  15   6        5.24       12.85      7.90 o 
   2  15   6       36.70       52.41     12.06 o 
   3  15   6        3.06       15.20     15.53 o 
   4  15   6        0.58       11.64     12.87 o 
  -4  16   6        9.41       20.38     18.21 o 
  -3  16   6        6.41        5.04     11.88 o 
  -2  16   6        0.61       13.10     10.31 o 
  -1  16   6        0.00        0.33      8.70 o 
   0  16   6       71.37       85.24      8.66 o 
   1  16   6       54.56       37.62      8.48 o 
   2  16   6       25.42       34.47     11.82 o 
   3  16   6       29.44       32.10     10.30 o 
   4  16   6        0.02        7.47     11.89 o 
  -4  17   6        0.07        1.56     20.99 o 
  -3  17   6        2.45        1.00     10.32 o 
  -2  17   6       25.93       23.87     10.67 o 
  -1  17   6      144.78      140.19      9.14 o 
   0  17   6       19.05       15.17      8.00 o 
   1  17   6       38.08       41.95      7.71 o 
   2  17   6      125.20      148.12     25.95 o 
   3  17   6        1.90       -7.11     13.28 o 
   4  17   6        1.63        0.97     13.75 o 
  -4  18   6        0.43        1.94     21.44 o 
  -3  18   6       16.62       17.78     13.82 o 
  -2  18   6       55.15       58.57      9.72 o 
  -1  18   6        5.91       14.67      8.45 o 
   0  18   6       48.24       57.55      9.20 o 
   1  18   6       35.50       41.60      7.46 o 
   2  18   6       20.77       24.11     23.17 o 
   3  18   6       17.66        7.90     18.72 o 
  -3  19   6        0.23        9.91     14.49 o 
  -2  19   6       63.10       53.00     12.43 o 
  -1  19   6       15.91       17.64      9.74 o 
   0  19   6        1.16       20.32      9.60 o 
   1  19   6       54.50       63.92      8.38 o 
   2  19   6        7.45       -1.59     13.63 o 
   3  19   6      191.87      181.51     25.45 o 
  -2  20   6       15.39       17.16      9.69 o 
  -1  20   6      102.86      104.40     10.52 o 
   0  20   6       62.55       67.58     10.08 o 
   1  20   6       19.38       18.09     10.21 o 
   2  20   6       42.46       54.34     27.04 o 
  -1  21   6        0.75        4.08     10.89 o 
   0  21   6        6.96       21.92     10.43 o 
   1  21   6       15.30       19.37      9.23 o 
  -7   0   7       17.40       19.81     11.15 o 
  -5   0   7       59.34       48.23     16.82 o 
  -3   0   7      391.22      346.89     16.39 o 
  -1   0   7      200.61      191.99     11.58 o 
   1   0   7     1774.66     1775.48     15.97 o 
   3   0   7      218.28      198.49     10.89 o 
   5   0   7      156.79      157.16     12.42 o 
  -7   1   7        7.47        3.50     11.31 o 
  -6   1   7      109.60      122.16      8.94 o 
  -5   1   7       55.15       65.33     10.05 o 
  -4   1   7      126.40      122.87     21.48 o 
  -3   1   7       35.26       46.55      8.77 o 
  -2   1   7      130.66      134.48      7.63 o 
  -1   1   7      470.05      459.77     10.54 o 
   0   1   7      446.62      498.27      9.37 o 
   1   1   7      205.97      203.72      6.90 o 
   2   1   7      377.76      389.62     13.50 o 
   3   1   7      277.36      286.61      7.34 o 
   4   1   7      220.14      219.10      8.76 o 
   5   1   7        0.81       -3.62      7.49 o 
   6   1   7       49.11       52.33     13.05 o 
  -7   2   7        0.36       14.42     11.03 o 
  -6   2   7        1.70        2.97      8.63 o 
  -5   2   7        0.73        6.50      8.56 o 
  -4   2   7      270.49      265.01     12.67 o 
  -3   2   7        5.93        4.64     10.42 o 
  -2   2   7      389.04      368.03      9.17 o 
  -1   2   7      294.08      300.81     12.52 o 
   0   2   7     4950.77     5145.31     50.24 o 
   1   2   7      103.72      127.89      6.58 o 
   2   2   7      222.01      220.27      6.70 o 
   3   2   7        0.02        0.41      7.16 o 
   4   2   7      232.86      235.95      8.24 o 
   5   2   7        2.36        0.23      8.44 o 
   6   2   7        0.72       11.25     12.93 o 
  -6   3   7        0.20       11.28      7.92 o 
  -5   3   7       13.18       16.02      8.41 o 
  -4   3   7      499.67      510.30     13.02 o 
  -3   3   7      475.14      461.47      9.25 o 
  -2   3   7      283.49      312.13     12.28 o 
  -1   3   7      699.91      711.74     15.49 o 
   0   3   7     2397.41     2289.42     25.19 o 
   1   3   7      932.47      941.08     15.42 o 
   2   3   7     1183.48     1187.12     37.84 o 
   3   3   7       42.34       50.06      7.58 o 
   4   3   7       88.22       85.66      7.16 o 
   5   3   7      679.65      644.89     14.02 o 
   6   3   7       12.68       12.31     14.27 o 
  -6   4   7        1.28        3.57      8.78 o 
  -5   4   7        3.61       10.28      8.72 o 
  -4   4   7       79.85       82.44      8.25 o 
  -3   4   7      217.79      207.79      8.46 o 
  -2   4   7      252.03      273.11      8.66 o 
  -1   4   7       97.72      106.48      6.55 o 
   0   4   7      104.35       95.36      7.41 o 
   1   4   7     1724.62     1755.46     17.59 o 
   2   4   7       30.38       29.12      6.06 o 
   3   4   7       15.47       20.86      6.56 o 
   4   4   7      252.64      255.81      8.08 o 
   5   4   7        6.34        3.34      8.36 o 
   6   4   7        0.97        9.20     13.14 o 
  -6   5   7        0.04        4.14      8.20 o 
  -5   5   7        0.60        5.13      9.02 o 
  -4   5   7      178.57      185.89     12.09 o 
  -3   5   7      151.80      150.68      7.94 o 
  -2   5   7      267.63      249.51      8.64 o 
  -1   5   7      393.83      406.97      8.33 o 
   0   5   7       26.99       23.49      6.52 o 
   1   5   7     1552.64     1536.37     20.38 o 
   2   5   7       32.41       27.29      7.29 o 
   3   5   7      532.18      496.94      8.64 o 
   4   5   7      136.88      138.18      7.09 o 
   5   5   7      147.12      131.27      8.91 o 
   6   5   7        0.14        8.35     14.78 o 
  -6   6   7       67.30       68.56     10.67 o 
  -5   6   7        5.01        6.24      8.99 o 
  -4   6   7      300.31      313.71     16.31 o 
  -3   6   7       95.97      109.13      8.17 o 
  -2   6   7      908.00     1016.36     45.57 o 
  -1   6   7        0.26        1.40      6.33 o 
   0   6   7        5.98        7.99      6.38 o 
   1   6   7      126.58      138.41      6.22 o 
   2   6   7      245.89      227.96      8.30 o 
   3   6   7       45.35       40.74      7.07 o 
   4   6   7       49.46       52.54      8.84 o 
   5   6   7       48.27       60.42      9.15 o 
   6   6   7        0.80        4.34     11.83 o 
  -6   7   7        0.26        8.56     10.64 o 
  -5   7   7       67.86       54.52     10.79 o 
  -4   7   7      233.28      243.85     16.63 o 
  -3   7   7       19.56       17.18      7.93 o 
  -2   7   7       24.29       26.56      7.39 o 
  -1   7   7     1889.89     1942.81     34.92 o 
   0   7   7      907.94      930.44     12.07 o 
   1   7   7      453.47      428.99      9.08 o 
   2   7   7       22.44       19.13      7.69 o 
   3   7   7       41.54       40.36      7.23 o 
   4   7   7      175.62      183.54      8.99 o 
   5   7   7        5.01       13.13      9.13 o 
   6   7   7       47.41       48.42     13.91 o 
  -6   8   7       22.66       35.93     10.81 o 
  -5   8   7       19.10       23.15      9.30 o 
  -4   8   7       72.19       76.72     10.02 o 
  -3   8   7       94.56       92.24      8.19 o 
  -2   8   7        3.67        7.89      8.24 o 
  -1   8   7      231.86      244.47      8.03 o 
   0   8   7      312.68      352.34     10.73 o 
   1   8   7      245.59      232.76      7.54 o 
   2   8   7        1.21        4.42      7.60 o 
   3   8   7       71.70       81.43      6.91 o 
   4   8   7       59.22       45.38      8.96 o 
   5   8   7        1.29       -4.37     11.54 o 
   6   8   7        2.54       13.58     13.22 o 
  -6   9   7        4.82       -1.24      9.09 o 
  -5   9   7      298.18      303.15     16.90 o 
  -4   9   7        1.14       14.38      9.59 o 
  -3   9   7       86.26       98.27      6.82 o 
  -2   9   7        0.75       -2.03      8.37 o 
  -1   9   7        7.38       12.58      7.11 o 
   0   9   7       27.80       33.81      6.73 o 
   1   9   7      197.65      192.56      8.81 o 
   2   9   7        1.31       -1.43      8.39 o 
   3   9   7      188.54      194.60     11.79 o 
   4   9   7       12.90       13.30      9.39 o 
   5   9   7       33.99       35.25     12.68 o 
  -6  10   7        0.56        7.31     10.12 o 
  -5  10   7       85.03       89.13      9.89 o 
  -4  10   7        2.44        6.47      8.75 o 
  -3  10   7      216.32      187.91      8.67 o 
  -2  10   7        9.77       13.61      8.60 o 
  -1  10   7      335.36      336.06     19.99 o 
   0  10   7     1136.32     1144.79     22.34 o 
   1  10   7      166.41      166.22      8.43 o 
   2  10   7      151.37      140.55      7.94 o 
   3  10   7       95.63       87.24      8.29 o 
   4  10   7      181.00      160.58     10.26 o 
   5  10   7       83.35       65.39     23.38 o 
  -6  11   7        4.57        9.73     10.72 o 
  -5  11   7       75.93       74.17     11.30 o 
  -4  11   7        9.04       10.27     12.14 o 
  -3  11   7      157.15      155.21      8.88 o 
  -2  11   7      108.18       95.70      7.26 o 
  -1  11   7        2.03        6.50      8.49 o 
   0  11   7      256.19      244.63      9.16 o 
   1  11   7        0.27        6.03      6.40 o 
   2  11   7      511.64      471.79     14.91 o 
   3  11   7       87.03       95.73      9.08 o 
   4  11   7      223.09      223.93     16.33 o 
   5  11   7       32.22       36.00     10.69 o 
  -5  12   7       26.00       25.10     12.34 o 
  -4  12   7       94.74       99.27     13.85 o 
  -3  12   7      178.82      177.61     10.58 o 
  -2  12   7       98.09       96.76      8.17 o 
  -1  12   7       18.40       16.66      6.24 o 
   0  12   7      106.80      105.67      6.13 o 
   1  12   7        4.65        7.86      6.79 o 
   2  12   7       41.91       31.14      8.86 o 
   3  12   7       16.06       22.31      9.17 o 
   4  12   7       31.87       47.25      9.43 o 
   5  12   7        0.08        5.52     10.92 o 
  -5  13   7       53.41       76.62     11.15 o 
  -4  13   7        3.82        3.70     14.17 o 
  -3  13   7       36.51       40.36      8.67 o 
  -2  13   7      149.77      137.25      7.49 o 
  -1  13   7        5.71        5.98      7.85 o 
   0  13   7       54.89       52.92      7.97 o 
   1  13   7      207.08      213.59     11.35 o 
   2  13   7        5.64        9.53      9.22 o 
   3  13   7       27.27       34.47     11.26 o 
   4  13   7       11.43       24.76     12.05 o 
   5  13   7       23.82       10.74     11.56 o 
  -5  14   7        0.64        6.34     11.62 o 
  -4  14   7       40.25       51.74     14.56 o 
  -3  14   7       61.01       55.34     11.07 o 
  -2  14   7       27.35       22.98      7.52 o 
  -1  14   7      102.11       95.28      8.44 o 
   0  14   7       15.52       18.46      8.03 o 
   1  14   7      481.97      498.11     13.72 o 
   2  14   7      380.55      351.77     12.32 o 
   3  14   7        5.18        0.80      8.18 o 
   4  14   7        7.53        2.36     10.26 o 
  -5  15   7       74.79       82.50     14.87 o 
  -4  15   7        2.17        5.34     15.40 o 
  -3  15   7       38.95       35.30     10.26 o 
  -2  15   7       48.89       46.19      7.17 o 
  -1  15   7      135.74      128.92      7.19 o 
   0  15   7        0.70        7.05      7.24 o 
   1  15   7       21.03       19.97      7.64 o 
   2  15   7       12.96       26.21     10.59 o 
   3  15   7       63.68       66.77     12.57 o 
   4  15   7        1.06       -0.18     13.11 o 
  -4  16   7       10.87        6.56     16.73 o 
  -3  16   7       56.54       56.03     11.90 o 
  -2  16   7      148.55      121.83      8.37 o 
  -1  16   7      221.44      205.66      7.75 o 
   0  16   7      292.74      304.34     15.68 o 
   1  16   7        6.80       16.76      9.05 o 
   2  16   7       87.42       87.99     12.21 o 
   3  16   7       15.95       11.14     10.69 o 
   4  16   7        0.23       13.45      9.95 o 
  -4  17   7        8.10       21.82     19.08 o 
  -3  17   7       24.97       26.01      9.50 o 
  -2  17   7      283.08      255.19      9.92 o 
  -1  17   7        3.39        9.13      9.14 o 
   0  17   7        1.28        3.41      9.00 o 
   1  17   7       86.92       97.43      7.79 o 
   2  17   7       13.62       17.42      8.75 o 
   3  17   7      227.96      252.70     33.68 o 
  -3  18   7        1.98        8.42      9.67 o 
  -2  18   7       42.53       43.75      9.22 o 
  -1  18   7       13.89       21.29      8.67 o 
   0  18   7       19.41       22.31      9.35 o 
   1  18   7        7.23       15.46      8.27 o 
   2  18   7      129.75      127.56     18.99 o 
   3  18   7        3.68        2.46     23.11 o 
  -3  19   7        5.71       14.68     10.69 o 
  -2  19   7       96.51       86.38      9.49 o 
  -1  19   7        5.63       14.13     10.01 o 
   0  19   7      134.68      128.94     10.05 o 
   1  19   7        0.87       12.38      9.92 o 
   2  19   7        0.19       -3.86      9.99 o 
  -2  20   7       11.92       21.39     10.68 o 
  -1  20   7       30.67       32.64     10.38 o 
   0  20   7       40.71       33.06      9.11 o 
   1  20   7       13.12        4.42      9.86 o 
   2  20   7       80.38       91.02     10.58 o 
  -1  21   7        5.13       10.82     11.04 o 
   0  21   7       10.41        9.54     11.13 o 
   1  21   7        1.80        1.17      9.92 o 
  -6   0   8       30.00       17.93     13.77 o 
  -4   0   8      148.89      153.34     12.14 o 
  -2   0   8       17.03       31.02     10.27 o 
   0   0   8     6363.13     6453.39    164.39 o 
   2   0   8      110.52      105.82      8.21 o 
   4   0   8     1718.27     1701.53    117.14 o 
   6   0   8       63.19       72.77     19.12 o 
  -6   1   8       38.59       60.34      8.03 o 
  -5   1   8       19.55       24.76      9.67 o 
  -4   1   8       35.34       44.03      9.00 o 
  -3   1   8      272.44      294.38      9.79 o 
  -2   1   8      536.38      536.87      9.10 o 
  -1   1   8      721.52      689.08     15.29 o 
   0   1   8     3253.34     3312.79    105.81 o 
   1   1   8      201.83      190.66      6.31 o 
   2   1   8       39.22       51.42      6.04 o 
   3   1   8        1.31       -0.39      5.82 o 
   4   1   8        0.90        4.37      6.46 o 
   5   1   8       49.36       53.27      7.22 o 
   6   1   8        3.36       11.92     10.79 o 
  -6   2   8        0.31       -0.48      8.70 o 
  -5   2   8       43.26       42.75      9.84 o 
  -4   2   8      114.04      134.29     11.45 o 
  -3   2   8       70.52       61.05      6.95 o 
  -2   2   8       12.79       11.25      6.26 o 
  -1   2   8       34.27       30.06      7.12 o 
   0   2   8       24.69       25.11      6.64 o 
   1   2   8       17.17       26.95      5.28 o 
   2   2   8      106.96      127.81      6.36 o 
   3   2   8     1589.89     1592.13     24.72 o 
   4   2   8      283.38      267.47      7.32 o 
   5   2   8      234.85      212.43      9.15 o 
   6   2   8        0.43        4.50     13.28 o 
  -6   3   8       19.98       16.81      8.79 o 
  -5   3   8       71.70       55.24     10.05 o 
  -4   3   8       19.66       17.62      9.04 o 
  -3   3   8        5.69        8.08      7.70 o 
  -2   3   8      467.92      444.73      9.21 o 
  -1   3   8       13.30       13.47      6.02 o 
   0   3   8      890.07      869.90     20.62 o 
   1   3   8        0.19       -0.89      5.68 o 
   2   3   8       88.79       90.79      6.85 o 
   3   3   8       24.68       30.32      6.47 o 
   4   3   8      149.30      149.40      8.26 o 
   5   3   8       25.58       26.73      8.68 o 
   6   3   8        2.62        1.41      9.76 o 
  -6   4   8       26.67       30.25      9.87 o 
  -5   4   8        0.70        7.45      7.92 o 
  -4   4   8        4.59       -0.95     13.97 o 
  -3   4   8        1.05        7.80      8.87 o 
  -2   4   8      557.16      563.16     16.45 o 
  -1   4   8     1423.93     1410.14     35.77 o 
   0   4   8     2042.97     2125.29     47.72 o 
   1   4   8      531.60      541.14      9.15 o 
   2   4   8       59.62       64.55      6.75 o 
   3   4   8      201.29      211.03      8.00 o 
   4   4   8       62.40       66.61      6.86 o 
   5   4   8        3.01        9.55      8.74 o 
   6   4   8       22.00       35.09     11.62 o 
  -6   5   8       80.57       63.71     10.12 o 
  -5   5   8        0.24       12.59     10.47 o 
  -4   5   8        4.67       10.72      9.64 o 
  -3   5   8       27.29       26.36      6.88 o 
  -2   5   8      243.92      254.51      8.55 o 
  -1   5   8       69.02       70.78      7.37 o 
   0   5   8      967.47      951.13     20.23 o 
   1   5   8      497.52      489.45      9.37 o 
   2   5   8      219.23      200.15      8.67 o 
   3   5   8      104.61       96.39      6.71 o 
   4   5   8       45.09       43.33      7.02 o 
   5   5   8       58.70       63.20      9.99 o 
   6   5   8       44.24       47.88      9.20 o 
  -6   6   8       53.05       62.15      9.13 o 
  -5   6   8      309.25      342.53     10.10 o 
  -4   6   8      391.44      413.82     38.88 o 
  -3   6   8       86.14       83.11      8.01 o 
  -2   6   8       50.27       56.11      8.69 o 
  -1   6   8     3198.11     3127.51     17.50 o 
   0   6   8       43.29       48.68      5.34 o 
   1   6   8      601.81      569.51     10.71 o 
   2   6   8      268.63      287.60     10.79 o 
   3   6   8        0.05       -2.99      6.11 o 
   4   6   8      166.94      160.35     13.13 o 
   5   6   8       14.96       26.25      9.25 o 
   6   6   8       68.25       72.14      9.38 o 
  -6   7   8       30.84       45.97      9.55 o 
  -5   7   8       25.05       20.75      9.15 o 
  -4   7   8      461.96      437.50     30.26 o 
  -3   7   8        1.00        1.31      8.99 o 
  -2   7   8      369.56      384.93     11.36 o 
  -1   7   8      889.08      864.35     37.57 o 
   0   7   8        3.36        6.71      5.98 o 
   1   7   8      521.11      530.67      9.37 o 
   2   7   8       34.75       29.37      6.27 o 
   3   7   8        9.88       18.92      8.11 o 
   4   7   8      138.45      143.00      8.34 o 
   5   7   8       78.56       83.37     11.30 o 
   6   7   8       82.63       80.72     11.64 o 
  -6   8   8        9.37        8.23     10.45 o 
  -5   8   8      144.28      156.91     11.16 o 
  -4   8   8      407.31      392.58     19.04 o 
  -3   8   8       25.22       25.21      7.14 o 
  -2   8   8      402.43      403.78      8.94 o 
  -1   8   8      399.89      410.98     13.66 o 
   0   8   8       45.61       37.96      5.65 o 
   1   8   8       36.35       47.83      6.81 o 
   2   8   8       19.86       14.72      6.37 o 
   3   8   8        5.67        7.08      7.14 o 
   4   8   8       27.73       32.56      7.68 o 
   5   8   8       54.84       43.96      9.90 o 
  -6   9   8       13.75        9.99     10.65 o 
  -5   9   8        4.16        9.03      8.86 o 
  -4   9   8        0.58       -4.99      8.91 o 
  -3   9   8       26.97       30.89      7.21 o 
  -2   9   8        1.30        0.14      7.47 o 
  -1   9   8      184.50      176.81      7.37 o 
   0   9   8      579.73      542.53     11.93 o 
   1   9   8       31.31       32.82      6.63 o 
   2   9   8      196.48      196.20     13.41 o 
   3   9   8        6.57        4.43      7.63 o 
   4   9   8        2.18       -7.74      8.29 o 
   5   9   8       90.25       99.70     10.55 o 
  -6  10   8       15.09        8.08      9.11 o 
  -5  10   8      404.15      393.95     10.07 o 
  -4  10   8      112.21      109.96      8.27 o 
  -3  10   8       91.17       88.92      7.41 o 
  -2  10   8        1.17        7.15      7.81 o 
  -1  10   8      593.55      533.98     12.78 o 
   0  10   8      135.87      128.77      8.53 o 
   1  10   8        0.42        2.01      6.19 o 
   2  10   8       97.13       97.88      6.67 o 
   3  10   8       81.70       81.78     10.27 o 
   4  10   8       59.02       57.84      8.24 o 
   5  10   8        0.29        8.14     18.51 o 
  -5  11   8       22.21       23.00     12.14 o 
  -4  11   8        1.62        8.55      7.49 o 
  -3  11   8       79.45       71.14      8.40 o 
  -2  11   8       53.90       60.00      7.97 o 
  -1  11   8      556.35      557.47     29.13 o 
   0  11   8      436.89      412.07      9.93 o 
   1  11   8       40.90       42.22      8.29 o 
   2  11   8      136.75      122.05      8.88 o 
   3  11   8      200.19      194.90     27.59 o 
   4  11   8       36.12       31.41      8.56 o 
   5  11   8       36.44       25.25     11.21 o 
  -5  12   8       55.32       68.61     11.67 o 
  -4  12   8       25.84       26.69      8.17 o 
  -3  12   8        7.36       14.69      6.82 o 
  -2  12   8       95.13       84.88      8.07 o 
  -1  12   8        2.20        7.79      8.72 o 
   0  12   8       24.08       32.03      8.82 o 
   1  12   8       15.15        5.21      8.70 o 
   2  12   8       40.53       31.86      6.83 o 
   3  12   8       28.15       41.26     11.51 o 
   4  12   8      137.35      127.61     10.17 o 
   5  12   8       15.26       11.84     11.18 o 
  -5  13   8        0.09        5.41      9.87 o 
  -4  13   8       17.60       22.05      8.46 o 
  -3  13   8      132.93      120.10      8.98 o 
  -2  13   8       27.40       29.70      7.47 o 
  -1  13   8      230.37      221.31     13.36 o 
   0  13   8       51.28       49.55      7.12 o 
   1  13   8     1486.12     1362.72     28.01 o 
   2  13   8        8.48       11.26      6.87 o 
   3  13   8       26.91       26.44      8.17 o 
   4  13   8        2.61       15.90     12.44 o 
   5  13   8        7.46       -1.25     14.70 o 
  -5  14   8       11.66       21.25     11.79 o 
  -4  14   8       25.20       25.69      8.94 o 
  -3  14   8      145.72      147.42      8.36 o 
  -2  14   8       18.38       22.36      7.57 o 
  -1  14   8       74.00       61.96      7.58 o 
   0  14   8      220.70      173.64     11.54 o 
   1  14   8       59.74       66.00      8.40 o 
   2  14   8        0.47        2.54      8.44 o 
   3  14   8       56.46       60.83      9.76 o 
   4  14   8        4.41      -12.57     12.57 o 
  -4  15   8       12.01       14.44      9.59 o 
  -3  15   8       26.30       16.18      9.67 o 
  -2  15   8      120.07      107.12      8.01 o 
  -1  15   8      363.74      333.49     11.46 o 
   0  15   8       68.33       64.59      7.45 o 
   1  15   8        0.06        5.64      7.44 o 
   2  15   8       18.18       23.47      8.68 o 
   3  15   8       91.46       96.09     12.53 o 
   4  15   8        4.08       -2.71     10.58 o 
  -4  16   8        1.34       19.79     11.67 o 
  -3  16   8       32.84       29.40      7.84 o 
  -2  16   8       18.70       10.71      8.02 o 
  -1  16   8        2.98        7.20      7.99 o 
   0  16   8      199.66      198.02      9.26 o 
   1  16   8       50.19       48.32      8.07 o 
   2  16   8       11.04       22.15      9.29 o 
   3  16   8      146.90      157.43     20.82 o 
   4  16   8       34.92       31.56     12.90 o 
  -4  17   8        1.57        3.18     12.21 o 
  -3  17   8        1.01        2.04      9.02 o 
  -2  17   8       79.42       53.76      8.47 o 
  -1  17   8        0.81       -3.00      9.17 o 
   0  17   8       38.84       33.32      9.14 o 
   1  17   8       22.63       26.01      8.57 o 
   2  17   8       12.77       30.26      9.08 o 
   3  17   8       36.87       17.05     11.82 o 
  -3  18   8        2.70        5.99     10.81 o 
  -2  18   8        6.75       10.26      8.78 o 
  -1  18   8       85.30       79.51      9.79 o 
   0  18   8       44.82       57.71      9.62 o 
   1  18   8       51.77       47.65      9.23 o 
   2  18   8       31.89       34.04     11.49 o 
   3  18   8       14.72       17.39     14.35 o 
  -3  19   8        0.95       -0.66      9.69 o 
  -2  19   8       11.67       13.51     10.42 o 
  -1  19   8       81.78       94.65     10.16 o 
   0  19   8        0.00       -7.34     10.30 o 
   1  19   8        0.68        7.67      9.87 o 
   2  19   8        0.08       10.88     11.80 o 
  -2  20   8       39.11       39.98     10.08 o 
  -1  20   8        2.77       -0.13      9.59 o 
   0  20   8        1.11        5.68     10.27 o 
   1  20   8        3.77       12.27      9.17 o 
  -1  21   8       17.06       18.25     15.63 o 
   0  21   8       93.66      102.29     11.49 o 
  -5   0   9      275.32      298.44     13.65 o 
  -3   0   9       36.30       11.64     14.38 o 
  -1   0   9     3563.44     3703.00    138.80 o 
   1   0   9      960.99      956.88     31.56 o 
   3   0   9       53.24       51.90     10.28 o 
   5   0   9      148.96      151.11     21.05 o 
  -6   1   9        1.94        5.14      6.83 o 
  -5   1   9        2.72       10.21      9.74 o 
  -4   1   9        0.54       12.52     11.18 o 
  -3   1   9        3.24        4.08      6.76 o 
  -2   1   9      127.33      117.43      7.81 o 
  -1   1   9     2187.89     2261.99     30.76 o 
   0   1   9       97.78       98.90      6.24 o 
   1   1   9     2796.67     2950.80     31.65 o 
   2   1   9      461.79      476.29      7.52 o 
   3   1   9      139.87      145.87      7.65 o 
   4   1   9     1268.11     1234.34     24.87 o 
   5   1   9       30.57       43.60      7.86 o 
   6   1   9       67.29       88.07     11.68 o 
  -6   2   9      153.33      141.39      8.45 o 
  -5   2   9        3.03        2.01      9.94 o 
  -4   2   9        9.49       12.52      9.17 o 
  -3   2   9      118.07      111.01      7.27 o 
  -2   2   9      128.55      119.37      6.08 o 
  -1   2   9      688.75      737.65     20.00 o 
   0   2   9      503.75      450.89     16.49 o 
   1   2   9        0.15       -2.01      5.36 o 
   2   2   9      252.26      262.37      8.27 o 
   3   2   9      284.61      322.22      8.68 o 
   4   2   9       22.91       26.99      8.15 o 
   5   2   9       84.14       86.25      9.09 o 
   6   2   9       15.21       21.36      9.06 o 
  -6   3   9       20.20       29.16      9.89 o 
  -5   3   9      185.52      178.17     10.51 o 
  -4   3   9        0.76       -9.00     13.27 o 
  -3   3   9       59.40       58.96      7.02 o 
  -2   3   9       23.06       24.26      6.21 o 
  -1   3   9      179.72      180.43      7.48 o 
   0   3   9      159.98      174.18      6.96 o 
   1   3   9      185.94      176.66      6.71 o 
   2   3   9      323.70      327.42      7.15 o 
   3   3   9      191.22      179.04      7.88 o 
   4   3   9        0.44       10.56      7.20 o 
   5   3   9       15.13       22.52      8.13 o 
   6   3   9        6.64       -2.93     11.83 o 
  -6   4   9        7.11       13.90      8.16 o 
  -5   4   9      228.33      229.88     11.42 o 
  -4   4   9       90.65       94.94     11.78 o 
  -3   4   9       18.93       18.82      7.75 o 
  -2   4   9     1038.56     1062.09     13.48 o 
  -1   4   9        2.41        8.32      5.51 o 
   0   4   9      227.23      226.59      6.16 o 
   1   4   9      129.26      110.97      5.93 o 
   2   4   9       81.28       81.67      6.90 o 
   3   4   9      252.83      259.30      7.52 o 
   4   4   9      241.47      228.36      8.06 o 
   5   4   9      142.22      155.34     11.35 o 
   6   4   9       42.21       44.93     12.05 o 
  -6   5   9       75.83       65.46     10.10 o 
  -5   5   9       33.46       49.96      9.05 o 
  -4   5   9       39.44       16.06     11.74 o 
  -3   5   9      461.70      442.01     15.01 o 
  -2   5   9        0.21        0.72      8.44 o 
  -1   5   9     1696.39     1726.26     40.48 o 
   0   5   9        0.00        2.82      6.98 o 
   1   5   9      237.92      222.00     14.98 o 
   2   5   9     1051.35     1060.85     16.49 o 
   3   5   9      204.35      211.53      7.47 o 
   4   5   9        3.24        4.36      8.22 o 
   5   5   9      297.33      273.16      9.92 o 
   6   5   9       12.20       18.08     10.71 o 
  -6   6   9       12.68       34.99     11.80 o 
  -5   6   9        6.50       16.30      8.34 o 
  -4   6   9      173.68      144.26     10.22 o 
  -3   6   9       80.29       62.36      7.99 o 
  -2   6   9      247.02      278.11      9.29 o 
  -1   6   9      995.00     1000.82     10.60 o 
   0   6   9      189.19      178.38     11.93 o 
   1   6   9       46.03       50.38      5.51 o 
   2   6   9      229.18      245.44     10.84 o 
   3   6   9       28.94       28.21      6.75 o 
   4   6   9        0.14        3.27      6.75 o 
   5   6   9      172.22      178.41     11.61 o 
   6   6   9        0.65       -6.81     11.35 o 
  -6   7   9       79.98       68.47      9.82 o 
  -5   7   9        5.37        3.15     11.77 o 
  -4   7   9      157.94      162.21     21.45 o 
  -3   7   9      222.95      235.26      9.85 o 
  -2   7   9       12.21       11.47      6.79 o 
  -1   7   9      392.57      399.81     14.74 o 
   0   7   9        4.47        7.21      5.93 o 
   1   7   9       44.14       38.75      6.82 o 
   2   7   9      107.35       92.68      7.21 o 
   3   7   9      211.79      215.13      7.10 o 
   4   7   9       69.01       60.75      7.25 o 
   5   7   9      261.43      257.44     12.14 o 
  -6   8   9       84.58       72.40      9.89 o 
  -5   8   9       35.06       39.04     11.07 o 
  -4   8   9        6.68        5.56     10.82 o 
  -3   8   9        0.01        0.92      7.07 o 
  -2   8   9      226.34      212.39      8.30 o 
  -1   8   9      830.19      894.48     30.44 o 
   0   8   9      202.36      210.70      6.65 o 
   1   8   9       10.72       12.74      6.05 o 
   2   8   9       78.96       72.70      7.40 o 
   3   8   9      303.79      327.45      9.65 o 
   4   8   9      167.60      187.40      9.32 o 
   5   8   9       22.26       26.82     10.30 o 
  -6   9   9        1.32       20.00     12.48 o 
  -5   9   9       87.54       84.14      9.16 o 
  -4   9   9       32.33       40.13      8.78 o 
  -3   9   9        0.00       -0.37      7.99 o 
  -2   9   9        3.40       12.42      7.50 o 
  -1   9   9       69.91       67.52      8.50 o 
   0   9   9        8.07        9.20      7.88 o 
   1   9   9      118.33      112.93      7.10 o 
   2   9   9       37.87       36.95      6.79 o 
   3   9   9      138.40      141.64      7.23 o 
   4   9   9      410.90      393.49     23.13 o 
   5   9   9        3.60        2.68     10.65 o 
  -6  10   9        2.78       -1.78     11.47 o 
  -5  10   9       82.89      102.71     10.04 o 
  -4  10   9      245.94      220.88      8.57 o 
  -3  10   9        0.12       -0.86      7.26 o 
  -2  10   9        1.22        6.57      7.00 o 
  -1  10   9        2.53        6.51      8.36 o 
   0  10   9     1231.91     1205.45     11.72 o 
   1  10   9       57.62       59.13      8.68 o 
   2  10   9      375.17      336.09     24.70 o 
   3  10   9      264.58      194.49     13.20 o 
   4  10   9        2.89       -4.19      8.59 o 
   5  10   9       10.44       -0.23      9.41 o 
  -5  11   9       59.79       58.32     11.59 o 
  -4  11   9        1.13        4.04      8.89 o 
  -3  11   9       49.53       54.43      7.57 o 
  -2  11   9      235.31      229.45      9.84 o 
  -1  11   9      398.06      397.82     14.64 o 
   0  11   9      441.94      401.28     14.85 o 
   1  11   9      998.78      959.36     37.29 o 
   2  11   9      133.73      117.53      8.07 o 
   3  11   9       26.56       12.39      8.93 o 
   4  11   9       12.91        8.45      9.57 o 
   5  11   9        7.37       23.64     11.52 o 
  -5  12   9       18.03       10.05      9.46 o 
  -4  12   9       96.65       92.67      9.43 o 
  -3  12   9       61.47       57.24      9.09 o 
  -2  12   9       87.85       92.31      9.32 o 
  -1  12   9       23.75       39.35      6.97 o 
   0  12   9      162.14      178.44      8.30 o 
   1  12   9      267.08      252.92      8.27 o 
   2  12   9       21.90       32.09      6.82 o 
   3  12   9       12.19        6.70     11.28 o 
   4  12   9        1.70       27.57     10.26 o 
   5  12   9        3.57       -0.08     10.03 o 
  -5  13   9        4.48        4.74      9.97 o 
  -4  13   9        8.67       -1.83      8.94 o 
  -3  13   9      114.44       97.01      8.18 o 
  -2  13   9       71.48       75.71      7.53 o 
  -1  13   9       19.27       13.21      7.20 o 
   0  13   9      734.14      658.41     31.73 o 
   1  13   9        3.65       10.38      9.27 o 
   2  13   9      226.73      244.94     12.16 o 
   3  13   9       21.85       19.60     10.49 o 
   4  13   9       10.96       20.63     12.71 o 
  -5  14   9       79.41       77.77     11.36 o 
  -4  14   9        9.34       12.95      9.01 o 
  -3  14   9        0.41        6.68      7.96 o 
  -2  14   9        7.33       10.99      8.41 o 
  -1  14   9      103.21      101.91      7.62 o 
   0  14   9       96.83       98.52      8.45 o 
   1  14   9       10.35        9.93      7.47 o 
   2  14   9        0.02       21.50      7.90 o 
   3  14   9       61.49       46.72     10.33 o 
   4  14   9       68.22       65.71     12.85 o 
  -4  15   9       40.05       61.00     10.29 o 
  -3  15   9      147.62      156.49      8.24 o 
  -2  15   9       35.55       47.00      8.71 o 
  -1  15   9      272.15      288.29      9.35 o 
   0  15   9      929.14      867.78     19.88 o 
   1  15   9        7.08       13.83      7.51 o 
   2  15   9       26.13       12.08      8.80 o 
   3  15   9       52.01       61.37     13.18 o 
   4  15   9        0.88       -3.70      9.60 o 
  -4  16   9       40.39       33.18     11.11 o 
  -3  16   9        3.77       -2.02      9.72 o 
  -2  16   9       18.13       17.42      9.04 o 
  -1  16   9        3.22       10.89      8.08 o 
   0  16   9       24.24       28.20      7.89 o 
   1  16   9       27.91       26.60      8.20 o 
   2  16   9        2.18        3.09      9.26 o 
   3  16   9      121.90      121.02      9.93 o 
  -4  17   9       59.33       73.92     12.70 o 
  -3  17   9       83.13       71.68      9.36 o 
  -2  17   9        0.05       14.19      8.54 o 
  -1  17   9        3.63       11.18      9.47 o 
   0  17   9        2.05        9.71      9.20 o 
   1  17   9      125.28      127.01      9.52 o 
   2  17   9       11.26       23.83      9.99 o 
   3  17   9        0.18       -1.39     12.99 o 
  -3  18   9       58.93       54.84     11.02 o 
  -2  18   9        0.39       13.57      8.79 o 
  -1  18   9       67.22       62.45      8.98 o 
   0  18   9       21.21       23.28      9.72 o 
   1  18   9        1.86        1.64      8.73 o 
   2  18   9        1.44       18.12     11.40 o 
   3  18   9        0.03       -5.97     23.65 o 
  -2  19   9        0.29        6.79     10.53 o 
  -1  19   9        6.00       16.48     10.33 o 
   0  19   9        2.53        5.86      9.06 o 
   1  19   9      100.14      100.57      9.46 o 
   2  19   9        7.40        0.56     11.85 o 
  -2  20   9       12.84       17.70     11.31 o 
  -1  20   9       17.43       17.04     10.78 o 
   0  20   9       35.13       38.04      8.58 o 
   1  20   9        2.07       -0.78      9.83 o 
  -6   0  10      108.80       94.76     14.23 o 
  -4   0  10       36.38       38.99     15.94 o 
  -2   0  10     1964.09     1977.71     27.47 o 
   0   0  10      113.29      101.57     10.44 o 
   2   0  10      213.16      190.04     10.68 o 
   4   0  10       92.77       96.91     12.02 o 
   6   0  10        3.53        8.65     14.86 o 
  -6   1  10        3.70        5.52     11.21 o 
  -5   1  10        8.29       13.45     12.08 o 
  -4   1  10        9.02        5.71     11.13 o 
  -3   1  10       43.90       43.46      7.57 o 
  -2   1  10      172.08      172.11      9.11 o 
  -1   1  10       19.65       24.96      6.19 o 
   0   1  10     4244.99     4374.22     90.61 o 
   1   1  10     1288.95     1251.19     19.27 o 
   2   1  10        3.89        2.19      5.52 o 
   3   1  10       17.13       16.98      6.11 o 
   4   1  10        3.16       16.35      8.18 o 
   5   1  10       30.99       26.31      7.57 o 
   6   1  10       17.86       26.84     10.55 o 
  -6   2  10       16.83       18.97     11.57 o 
  -5   2  10       17.96       18.19     13.05 o 
  -4   2  10      637.63      647.13     13.30 o 
  -3   2  10        0.17        4.91      7.65 o 
  -2   2  10        0.19        9.48      6.54 o 
  -1   2  10      790.29      762.22     37.94 o 
   0   2  10      131.25      119.94      5.71 o 
   1   2  10     3333.45     3362.19     51.45 o 
   2   2  10      114.04      111.10      6.81 o 
   3   2  10      168.17      164.20      7.27 o 
   4   2  10       21.72       27.35      7.21 o 
   5   2  10       33.85       40.01      8.23 o 
   6   2  10       14.98       18.09     10.61 o 
  -6   3  10       31.35       38.42     11.61 o 
  -5   3  10        9.01       18.74     10.49 o 
  -4   3  10      529.40      543.12     18.93 o 
  -3   3  10        2.08        8.23      6.85 o 
  -2   3  10        2.56       10.05      5.99 o 
  -1   3  10      813.34      871.93     20.32 o 
   0   3  10        4.01       -0.42      5.63 o 
   1   3  10     1592.51     1584.39     42.45 o 
   2   3  10        3.60        1.94      6.15 o 
   3   3  10       35.65       36.31      6.78 o 
   4   3  10       49.90       59.59      8.27 o 
   5   3  10       22.52       30.52      8.52 o 
   6   3  10        0.41       -5.92     12.20 o 
  -6   4  10        0.16       12.87      9.09 o 
  -5   4  10      295.07      281.73     10.02 o 
  -4   4  10       73.51       54.31      8.52 o 
  -3   4  10        1.93       -1.45      8.86 o 
  -2   4  10       26.31       39.17      8.58 o 
  -1   4  10     1038.87     1057.09     25.53 o 
   0   4  10      114.34      109.92      5.61 o 
   1   4  10     1170.54     1097.43     17.21 o 
   2   4  10      193.75      198.63      7.26 o 
   3   4  10      241.37      221.94      7.53 o 
   4   4  10       98.77      102.64      8.58 o 
   5   4  10        0.03        6.09      9.37 o 
   6   4  10        9.19       11.15     12.44 o 
  -6   5  10       21.85       17.02     10.12 o 
  -5   5  10        3.17        9.09     12.87 o 
  -4   5  10        0.35       11.64     16.65 o 
  -3   5  10        0.16        4.79      8.96 o 
  -2   5  10      779.49      858.68     16.55 o 
  -1   5  10        7.90        9.52      6.29 o 
   0   5  10        4.41        6.11      5.58 o 
   1   5  10      446.17      436.67      7.23 o 
   2   5  10       27.10       28.46      6.88 o 
   3   5  10      147.96      137.29      7.15 o 
   4   5  10       42.47       50.58      8.45 o 
   5   5  10       67.19       65.35     10.10 o 
  -6   6  10       18.85       26.01     10.53 o 
  -5   6  10       37.83       28.98     10.94 o 
  -4   6  10      257.30      244.36     12.62 o 
  -3   6  10      400.58      403.30     10.21 o 
  -2   6  10       25.73       24.07      6.87 o 
  -1   6  10        3.02        5.93      5.85 o 
   0   6  10       50.26       52.65      6.92 o 
   1   6  10      342.72      337.65      7.02 o 
   2   6  10       23.46       46.44      7.25 o 
   3   6  10      105.46      105.57      8.01 o 
   4   6  10      179.37      179.33      8.47 o 
   5   6  10       36.14       49.24      9.34 o 
  -6   7  10        2.58       -4.19      9.49 o 
  -5   7  10        6.87       -0.59      9.65 o 
  -4   7  10       14.87       29.89      8.72 o 
  -3   7  10       85.28       80.98     10.06 o 
  -2   7  10       91.86       96.36      8.94 o 
  -1   7  10      389.91      420.13      8.73 o 
   0   7  10      536.12      503.28     12.33 o 
   1   7  10       55.26       42.38      6.12 o 
   2   7  10      171.44      151.74      6.75 o 
   3   7  10        0.01        6.36      6.99 o 
   4   7  10      254.56      246.23     17.97 o 
   5   7  10       43.18       43.89     10.03 o 
  -6   8  10        1.45        6.56      9.83 o 
  -5   8  10       90.34       91.17      9.63 o 
  -4   8  10       11.96       12.32      8.86 o 
  -3   8  10       16.77       25.73      9.32 o 
  -2   8  10        0.02        1.00      7.29 o 
  -1   8  10       73.22       77.02      6.97 o 
   0   8  10     1757.94     1726.34     46.86 o 
   1   8  10      733.20      703.23      8.75 o 
   2   8  10      375.45      379.43     15.02 o 
   3   8  10        0.40        7.43      7.08 o 
   4   8  10        2.50        1.17      7.48 o 
   5   8  10      102.48       97.26     10.60 o 
  -6   9  10       14.45       21.65     11.18 o 
  -5   9  10       70.42       64.58      9.01 o 
  -4   9  10       22.52       25.96      9.04 o 
  -3   9  10      127.08      108.19      9.87 o 
  -2   9  10       60.93       54.13      9.03 o 
  -1   9  10        0.04        1.81      7.55 o 
   0   9  10       12.81        9.80      8.12 o 
   1   9  10      545.66      515.97      8.65 o 
   2   9  10      301.83      309.25      8.08 o 
   3   9  10       54.40       75.51      7.51 o 
   4   9  10        7.79       13.66      8.70 o 
   5   9  10       32.63       46.35     10.87 o 
  -5  10  10        0.69        3.87      9.90 o 
  -4  10  10        0.20       -1.80      8.75 o 
  -3  10  10       36.43       30.69      9.48 o 
  -2  10  10      206.68      200.90      8.41 o 
  -1  10  10       82.48       85.83      9.00 o 
   0  10  10        0.39        0.56      8.27 o 
   1  10  10        0.05       -1.31      6.20 o 
   2  10  10       48.49       48.78      6.77 o 
   3  10  10        8.32       15.95      8.44 o 
   4  10  10        8.03       -5.65     12.62 o 
   5  10  10        3.09       -0.84     14.28 o 
  -5  11  10        0.08       12.81     11.47 o 
  -4  11  10        6.59       14.70      9.15 o 
  -3  11  10      363.28      315.35     28.30 o 
  -2  11  10        0.98        7.09      7.97 o 
  -1  11  10      161.15      155.12      8.15 o 
   0  11  10      678.90      653.07     12.17 o 
   1  11  10       37.74       35.45      8.50 o 
   2  11  10      225.22      227.04     21.26 o 
   3  11  10        4.32        5.21     10.32 o 
   4  11  10       40.09       58.86     10.35 o 
   5  11  10       49.32       64.01     14.53 o 
  -5  12  10        2.89       10.13     10.29 o 
  -4  12  10      146.54      128.96      8.63 o 
  -3  12  10       68.16       71.50      7.74 o 
  -2  12  10      151.92      155.33      9.74 o 
  -1  12  10      864.03      838.80     34.44 o 
   0  12  10       91.62       87.68      7.12 o 
   1  12  10       53.53       51.41      7.91 o 
   2  12  10      374.96      355.49     16.36 o 
   3  12  10       16.47       13.67      7.81 o 
   4  12  10       22.12       30.78     10.51 o 
  -5  13  10       28.42       36.99     10.86 o 
  -4  13  10        0.00        8.06      8.67 o 
  -3  13  10        4.77       22.28      7.26 o 
  -2  13  10      162.18      156.22      7.82 o 
  -1  13  10      175.42      166.34      8.78 o 
   0  13  10       82.53       77.56      9.39 o 
   1  13  10      148.05      127.12      9.33 o 
   2  13  10        1.82        4.30      8.19 o 
   3  13  10        2.24       -0.65      9.66 o 
   4  13  10       14.56       20.70     10.67 o 
  -4  14  10       32.92       33.60      9.09 o 
  -3  14  10      169.74      150.98      9.32 o 
  -2  14  10       30.88       34.71      8.56 o 
  -1  14  10       33.12       24.02      7.00 o 
   0  14  10        0.28        0.61      6.92 o 
   1  14  10        0.13        2.06      7.74 o 
   2  14  10      274.89      246.31     12.60 o 
   3  14  10        1.00        5.46      9.90 o 
   4  14  10        8.16       12.49     13.49 o 
  -4  15  10       43.28       33.81     10.16 o 
  -3  15  10        0.08        2.77      8.28 o 
  -2  15  10        2.97       -1.21      7.91 o 
  -1  15  10        2.80        5.92      7.87 o 
   0  15  10      180.20      195.02      9.18 o 
   1  15  10       64.40       62.07      9.17 o 
   2  15  10       64.04       70.17      8.82 o 
   3  15  10      108.77      114.67     11.02 o 
   4  15  10       28.52       35.76     14.31 o 
  -4  16  10       20.36       23.24     12.26 o 
  -3  16  10       73.16       73.52      9.81 o 
  -2  16  10      105.25      109.48      9.45 o 
  -1  16  10       28.40       28.41      9.17 o 
   0  16  10        0.73       15.33      9.06 o 
   1  16  10        4.90        8.17      7.35 o 
   2  16  10       73.80       73.94      8.23 o 
   3  16  10       48.17       59.91     11.40 o 
  -3  17  10       17.31       23.55      9.34 o 
  -2  17  10      128.07      118.03      9.97 o 
  -1  17  10       15.81       27.89      9.67 o 
   0  17  10        0.95       13.26      8.35 o 
   1  17  10      102.82       94.42      9.74 o 
   2  17  10       55.17       56.48     11.78 o 
   3  17  10       52.00       62.44     30.74 o 
  -3  18  10        9.20        3.43      9.88 o 
  -2  18  10        8.62       18.44     10.04 o 
  -1  18  10        2.72       16.55      8.81 o 
   0  18  10       58.89       48.96      8.17 o 
   1  18  10        1.82        9.45      8.16 o 
   2  18  10       15.30       19.42     10.60 o 
  -2  19  10        0.91       -1.30      9.60 o 
  -1  19  10       11.23       17.05      9.35 o 
   0  19  10        1.42        5.34     10.08 o 
   1  19  10       21.61       25.58     11.14 o 
   2  19  10      101.66      109.50     17.05 o 
  -1  20  10       78.22       68.39     11.14 o 
   0  20  10        6.00        6.70     11.22 o 
  -5   0  11      376.07      368.44     18.52 o 
  -3   0  11      888.34      864.90     50.91 o 
  -1   0  11      504.45      533.32     14.64 o 
   1   0  11      445.11      438.71     27.89 o 
   3   0  11      163.53      181.72      9.61 o 
   5   0  11        6.36        4.64     13.35 o 
  -6   1  11       19.66       25.24     18.28 o 
  -5   1  11        3.39        5.70     11.89 o 
  -4   1  11        0.01       13.02      9.26 o 
  -3   1  11        0.87        5.71      7.66 o 
  -2   1  11        1.74        3.32      5.57 o 
  -1   1  11       14.43       22.06      6.54 o 
   0   1  11        1.97        5.31      5.52 o 
   1   1  11      839.83      885.93     14.71 o 
   2   1  11      363.19      370.31      7.83 o 
   3   1  11       70.53       74.25      7.08 o 
   4   1  11       77.83       77.90      7.10 o 
   5   1  11        0.34        2.41      8.39 o 
  -6   2  11        3.20        4.94      9.69 o 
  -5   2  11       68.69       64.11     10.24 o 
  -4   2  11      210.66      209.26     10.04 o 
  -3   2  11       53.76       50.22      7.83 o 
  -2   2  11      990.61      966.43     42.95 o 
  -1   2  11      253.45      250.01      6.59 o 
   0   2  11     1051.75     1126.39     16.22 o 
   1   2  11      111.73      117.27      5.80 o 
   2   2  11      175.95      189.04      7.49 o 
   3   2  11        7.83       14.33      6.31 o 
   4   2  11      338.82      345.02      8.09 o 
   5   2  11       72.09       86.64      8.72 o 
  -6   3  11        5.71      -11.29     21.12 o 
  -5   3  11      130.48      124.44     15.15 o 
  -4   3  11      117.39      105.15      9.61 o 
  -3   3  11        1.21       11.87      7.95 o 
  -2   3  11      130.64      125.65      7.03 o 
  -1   3  11      102.20       88.21      5.69 o 
   0   3  11       43.27       52.17      6.93 o 
   1   3  11      940.02      883.24     36.97 o 
   2   3  11       99.60      105.03      6.43 o 
   3   3  11       71.94       73.64      6.49 o 
   4   3  11        6.93       15.83      7.49 o 
   5   3  11       45.11       44.32      9.64 o 
  -6   4  11        0.00       -8.91     10.55 o 
  -5   4  11        5.09        9.96     10.48 o 
  -4   4  11      677.27      692.53     13.94 o 
  -3   4  11       10.60       15.07      7.85 o 
  -2   4  11      302.44      325.17     11.06 o 
  -1   4  11      461.49      446.07     13.53 o 
   0   4  11      610.55      521.44     32.93 o 
   1   4  11       14.89       15.92      5.21 o 
   2   4  11       66.64       72.86      5.79 o 
   3   4  11     1227.01     1225.74     11.07 o 
   4   4  11        0.39        7.53      8.43 o 
   5   4  11      148.12      162.16      9.83 o 
  -6   5  11        0.15       -0.97      9.25 o 
  -5   5  11        9.70        7.75     12.94 o 
  -4   5  11       11.50       12.02      8.65 o 
  -3   5  11      191.25      193.24     13.78 o 
  -2   5  11      399.79      414.18      8.26 o 
  -1   5  11        2.56        7.41      6.38 o 
   0   5  11       70.70       70.23      6.99 o 
   1   5  11       46.15       54.69      6.93 o 
   2   5  11      798.78      755.39      8.41 o 
   3   5  11      350.59      354.80      8.62 o 
   4   5  11        0.04        2.85      7.48 o 
   5   5  11      194.98      179.98      9.17 o 
  -6   6  11        1.26       10.07     14.89 o 
  -5   6  11       25.83       25.32     10.74 o 
  -4   6  11      152.85      149.85     10.27 o 
  -3   6  11        2.34        4.84      7.14 o 
  -2   6  11       58.98       57.81      8.09 o 
  -1   6  11      250.30      240.89      6.64 o 
   0   6  11      258.37      264.89      6.10 o 
   1   6  11      518.65      484.76      8.12 o 
   2   6  11       50.99       54.86      6.41 o 
   3   6  11      358.27      358.03      7.64 o 
   4   6  11       24.02       24.74      8.85 o 
   5   6  11       20.71       24.65      9.24 o 
  -6   7  11       37.37       41.58     11.03 o 
  -5   7  11       17.42       25.21     13.27 o 
  -4   7  11       36.26       44.68      8.71 o 
  -3   7  11       58.53       58.84      9.52 o 
  -2   7  11        5.16        6.02      7.01 o 
  -1   7  11      112.52      114.65      7.85 o 
   0   7  11      334.26      316.73      9.55 o 
   1   7  11       84.68       83.67      6.36 o 
   2   7  11        0.53       -1.36      6.45 o 
   3   7  11        5.64       10.51      6.89 o 
   4   7  11       18.82       19.89      8.13 o 
   5   7  11       30.37       31.97      9.29 o 
  -6   8  11        7.28       10.90     12.59 o 
  -5   8  11        1.54       -4.72      9.71 o 
  -4   8  11       31.09       26.72      8.96 o 
  -3   8  11      230.85      227.15      8.11 o 
  -2   8  11        1.88        1.49      6.84 o 
  -1   8  11       81.57       72.07      7.74 o 
   0   8  11        3.17       -0.79      7.17 o 
   1   8  11     1926.37     1841.48     23.85 o 
   2   8  11      463.23      441.51      8.73 o 
   3   8  11        7.14        7.76      7.17 o 
   4   8  11       87.84       79.45      8.92 o 
   5   8  11       11.72       29.24     12.65 o 
  -5   9  11       18.77       10.61      9.88 o 
  -4   9  11        1.05       -5.73      9.04 o 
  -3   9  11      573.87      532.40     11.81 o 
  -2   9  11        2.02       -5.69      7.89 o 
  -1   9  11      379.45      372.45     16.44 o 
   0   9  11      223.90      232.48      7.83 o 
   1   9  11     1873.56     1804.55     26.58 o 
   2   9  11       82.40       72.72      8.38 o 
   3   9  11       26.35       25.26      8.65 o 
   4   9  11       44.42       30.12     10.33 o 
   5   9  11       86.93       98.18     12.50 o 
  -5  10  11        6.14       -1.60     11.67 o 
  -4  10  11        5.36       11.83     10.48 o 
  -3  10  11      227.58      204.24     10.85 o 
  -2  10  11       71.11       68.92      8.20 o 
  -1  10  11        0.09       -2.67      8.74 o 
   0  10  11      885.00      853.37     19.60 o 
   1  10  11        1.88        7.95      7.07 o 
   2  10  11      208.78      201.62      7.91 o 
   3  10  11       37.34       27.23      7.60 o 
   4  10  11        1.35       10.14     11.63 o 
   5  10  11        7.40       14.00     11.97 o 
  -5  11  11       67.03       70.39     11.95 o 
  -4  11  11        0.03       13.18     12.07 o 
  -3  11  11       11.49       12.02      9.87 o 
  -2  11  11        1.18        3.78      8.31 o 
  -1  11  11      165.54      162.70     12.73 o 
   0  11  11      223.71      231.48      8.44 o 
   1  11  11      126.77      121.61      7.78 o 
   2  11  11      165.96      143.45      9.73 o 
   3  11  11       20.80       17.69      8.62 o 
   4  11  11       59.23       56.21     10.27 o 
  -5  12  11       93.31       86.66     10.80 o 
  -4  12  11       82.10       69.83      8.82 o 
  -3  12  11      832.46      806.52     42.25 o 
  -2  12  11      238.77      239.78     10.06 o 
  -1  12  11        0.52        1.41      9.20 o 
   0  12  11      100.30      106.53      9.26 o 
   1  12  11       25.87       20.14      7.99 o 
   2  12  11       19.79       35.70      9.76 o 
   3  12  11        0.01        1.82      9.06 o 
   4  12  11       24.38       38.06      9.24 o 
  -5  13  11        3.25       11.71     13.54 o 
  -4  13  11        8.53       16.64      8.77 o 
  -3  13  11       62.30       65.16      8.06 o 
  -2  13  11        6.86       -3.47      9.55 o 
  -1  13  11       63.13       68.41      9.49 o 
   0  13  11        7.67        7.67      9.32 o 
   1  13  11       81.41       90.58      8.32 o 
   2  13  11        1.99        0.18      9.52 o 
   3  13  11       14.85        5.35      8.55 o 
   4  13  11        7.73       11.99     11.13 o 
  -4  14  11      151.25      169.16      9.53 o 
  -3  14  11       10.88       20.41      8.06 o 
  -2  14  11       26.91       27.66      7.90 o 
  -1  14  11        0.05       -6.17      7.61 o 
   0  14  11        0.32        1.59      7.32 o 
   1  14  11        0.38       10.71      9.54 o 
   2  14  11       77.69       74.27      9.70 o 
   3  14  11        6.97        2.30     10.59 o 
   4  14  11        4.32       14.28     19.99 o 
  -4  15  11      166.33      148.62     11.05 o 
  -3  15  11       29.16       29.33      8.60 o 
  -2  15  11        3.05        3.69      7.29 o 
  -1  15  11      148.32      163.35      9.32 o 
   0  15  11        5.15       13.18      7.83 o 
   1  15  11        4.40        6.44      8.17 o 
   2  15  11      516.25      528.78     13.88 o 
   3  15  11        3.92        3.93     22.45 o 
  -4  16  11        2.04       -1.39     11.21 o 
  -3  16  11       31.36       38.55      9.99 o 
  -2  16  11      147.42      125.23      8.20 o 
  -1  16  11       40.30       41.31      8.26 o 
   0  16  11        1.36        9.10      7.96 o 
   1  16  11       18.92       16.83      9.27 o 
   2  16  11       17.07       22.23     10.91 o 
   3  16  11        3.80       10.06     11.45 o 
  -3  17  11       18.10       26.82     10.50 o 
  -2  17  11        1.86        8.59      7.92 o 
  -1  17  11        0.18        8.55      9.67 o 
   0  17  11      155.16      160.61      8.38 o 
   1  17  11      107.10      116.13      8.80 o 
   2  17  11        0.19       -5.93      9.60 o 
  -2  18  11       53.73       55.27     10.51 o 
  -1  18  11       13.09       18.06     10.11 o 
   0  18  11       25.79       34.57     10.13 o 
   1  18  11       32.82       21.16     10.18 o 
   2  18  11      108.74      109.83     13.11 o 
  -2  19  11        1.86        2.83     11.07 o 
  -1  19  11        0.41       16.75      8.58 o 
   0  19  11       24.43       26.77      8.45 o 
   1  19  11        0.01        6.13      9.80 o 
  -6   0  12      103.55      106.89     14.31 o 
  -4   0  12      619.83      581.10     19.03 o 
  -2   0  12     2583.25     2523.58    138.72 o 
   0   0  12     1262.69     1152.77     33.60 o 
   2   0  12        0.46        8.49     10.22 o 
   4   0  12       24.93       24.22      9.90 o 
  -6   1  12       18.72       28.82     14.19 o 
  -5   1  12      107.50      103.88      9.18 o 
  -4   1  12       63.69       62.62      9.76 o 
  -3   1  12       76.78       77.74      8.71 o 
  -2   1  12        4.86        7.39      5.68 o 
  -1   1  12      189.80      175.81      6.06 o 
   0   1  12      362.31      354.80     23.14 o 
   1   1  12       16.40       14.19      5.82 o 
   2   1  12        1.30        2.53      7.21 o 
   3   1  12      161.51      150.91     13.82 o 
   4   1  12       81.69       75.81      7.23 o 
   5   1  12        3.85       -1.13      9.64 o 
  -6   2  12       88.53      105.43     14.61 o 
  -5   2  12      179.65      176.79      9.66 o 
  -4   2  12        0.00       13.50     11.48 o 
  -3   2  12     2201.38     2156.51     66.07 o 
  -2   2  12      326.55      344.95      8.80 o 
  -1   2  12       48.77       39.11      5.47 o 
   0   2  12      445.53      471.26     10.15 o 
   1   2  12      259.25      266.78      6.91 o 
   2   2  12       88.58       93.66      6.70 o 
   3   2  12        4.92       11.22      6.92 o 
   4   2  12      358.27      351.88     12.20 o 
   5   2  12        9.47       15.95      9.75 o 
  -6   3  12        2.43        6.71     11.61 o 
  -5   3  12       57.05       66.57     19.93 o 
  -4   3  12       54.27       60.19     11.73 o 
  -3   3  12      535.82      542.62     41.86 o 
  -2   3  12      241.57      238.83     12.18 o 
  -1   3  12      456.59      479.87      8.68 o 
   0   3  12        3.51        3.43      6.19 o 
   1   3  12        5.81        8.33      5.66 o 
   2   3  12      299.14      296.31      7.36 o 
   3   3  12       97.41      106.00      8.02 o 
   4   3  12       39.99       43.16      8.66 o 
   5   3  12      134.62      127.03      9.00 o 
  -6   4  12       15.46        3.72      9.33 o 
  -5   4  12       89.03      108.47     10.97 o 
  -4   4  12       28.23       28.06      8.62 o 
  -3   4  12        2.42        5.12      9.27 o 
  -2   4  12      165.69      153.67      7.25 o 
  -1   4  12      293.36      293.22      9.71 o 
   0   4  12       89.94       89.45      5.49 o 
   1   4  12      676.31      675.54     16.54 o 
   2   4  12      199.65      201.48      7.02 o 
   3   4  12      312.21      312.46      8.68 o 
   4   4  12       34.20       47.62      8.03 o 
   5   4  12       40.50       38.75     10.09 o 
  -6   5  12       16.93       23.19     10.61 o 
  -5   5  12        7.24       24.59     12.97 o 
  -4   5  12        1.64       12.07      9.90 o 
  -3   5  12      215.18      205.00      9.83 o 
  -2   5  12      314.81      300.61     23.12 o 
  -1   5  12      249.93      226.97      7.13 o 
   0   5  12      111.39      108.12      6.53 o 
   1   5  12       82.08       74.61      6.32 o 
   2   5  12      659.96      657.08      8.83 o 
   3   5  12        5.95        8.50      6.60 o 
   4   5  12        8.88       18.93      7.95 o 
   5   5  12      265.85      265.79     10.87 o 
  -6   6  12       17.59       18.68     12.24 o 
  -5   6  12        0.26        8.25      9.47 o 
  -4   6  12      175.40      178.58      9.71 o 
  -3   6  12       28.49       33.99     12.11 o 
  -2   6  12      170.13      169.35      8.19 o 
  -1   6  12        4.16       12.71      7.37 o 
   0   6  12       98.04       97.88      6.68 o 
   1   6  12      740.73      725.25     12.50 o 
   2   6  12     1081.87     1052.60     22.51 o 
   3   6  12      408.34      404.31     15.94 o 
   4   6  12       25.46       29.73      7.37 o 
   5   6  12       28.43       24.29      9.47 o 
  -6   7  12       30.19       33.83     11.26 o 
  -5   7  12      124.20      107.19     14.07 o 
  -4   7  12       42.17       36.74     10.32 o 
  -3   7  12        1.13        5.08      7.44 o 
  -2   7  12      239.08      221.50      9.66 o 
  -1   7  12     1433.82     1470.81     44.08 o 
   0   7  12       66.49       57.27      6.62 o 
   1   7  12      478.16      482.90     11.39 o 
   2   7  12      265.42      245.88     10.31 o 
   3   7  12        0.13       -0.56      8.16 o 
   4   7  12      130.01      136.99      7.80 o 
   5   7  12       91.02       96.91     11.72 o 
  -5   8  12       12.69       36.54     25.20 o 
  -4   8  12        1.19       10.50      9.01 o 
  -3   8  12      100.49       92.37      9.62 o 
  -2   8  12      309.03      327.40      8.83 o 
  -1   8  12      482.25      481.06     16.40 o 
   0   8  12     3244.61     3202.69     61.49 o 
   1   8  12      787.44      750.55     10.58 o 
   2   8  12      344.11      324.90     13.03 o 
   3   8  12      199.57      187.03      9.12 o 
   4   8  12       38.78       30.85      8.73 o 
   5   8  12       11.98       21.82     10.13 o 
  -5   9  12        1.72        7.35     11.47 o 
  -4   9  12        8.41        7.32     10.52 o 
  -3   9  12       19.45       16.19      8.30 o 
  -2   9  12       82.02       87.77      8.25 o 
  -1   9  12        4.76       11.57      6.83 o 
   0   9  12      278.53      284.05     19.41 o 
   1   9  12       35.02       36.47      7.56 o 
   2   9  12       37.28       41.90      6.86 o 
   3   9  12       16.06       16.40      6.75 o 
   4   9  12        0.43        4.24      9.15 o 
   5   9  12        2.69        3.40      9.96 o 
  -5  10  12       45.16       38.21      9.30 o 
  -4  10  12       68.78       67.92     10.95 o 
  -3  10  12       36.37       38.82      9.93 o 
  -2  10  12      227.33      218.50      9.75 o 
  -1  10  12      367.54      363.39      8.84 o 
   0  10  12       27.62       28.84      5.92 o 
   1  10  12       59.31       57.32      6.66 o 
   2  10  12       70.13       69.38      6.56 o 
   3  10  12        0.83        2.60      9.33 o 
   4  10  12       81.71       68.34     11.13 o 
  -5  11  12        2.10        7.23      9.49 o 
  -4  11  12       14.95       32.36      9.35 o 
  -3  11  12       37.10       53.37     11.42 o 
  -2  11  12      508.96      482.42     10.75 o 
  -1  11  12      501.28      540.51     13.33 o 
   0  11  12       88.90       91.83      8.05 o 
   1  11  12      111.62      115.20      9.13 o 
   2  11  12       60.16       63.97      7.98 o 
   3  11  12       65.17       66.94      9.06 o 
   4  11  12       53.02       57.52     10.55 o 
  -5  12  12        4.33        3.95     10.95 o 
  -4  12  12      395.33      369.74     13.66 o 
  -3  12  12      390.57      376.97     10.05 o 
  -2  12  12      144.82      159.02     10.07 o 
  -1  12  12        0.16        0.89      9.26 o 
   0  12  12      239.61      248.95      9.73 o 
   1  12  12       37.87       43.01      8.09 o 
   2  12  12      187.85      188.46      8.57 o 
   3  12  12        0.01        2.34      8.97 o 
   4  12  12        1.33        3.65     11.55 o 
  -4  13  12       26.83       33.47      9.96 o 
  -3  13  12      175.42      188.47      8.63 o 
  -2  13  12       65.80       85.97     10.04 o 
  -1  13  12        2.33        8.16      8.21 o 
   0  13  12        4.07       10.91     10.73 o 
   1  13  12       76.40       69.60      9.74 o 
   2  13  12       45.52       54.74      7.66 o 
   3  13  12        0.03       14.05     11.82 o 
   4  13  12        0.11       -5.63      9.98 o 
  -4  14  12        0.91       10.09     10.28 o 
  -3  14  12       33.59       30.63      8.42 o 
  -2  14  12       92.49       93.55     10.38 o 
  -1  14  12      399.78      372.75     20.13 o 
   0  14  12      108.73       97.72      8.62 o 
   1  14  12        2.25       10.22      8.42 o 
   2  14  12        0.56        1.99      8.21 o 
   3  14  12        1.49       15.10     11.52 o 
  -4  15  12        0.10        1.77      9.74 o 
  -3  15  12        3.88        5.36      8.72 o 
  -2  15  12      219.80      206.21      9.77 o 
  -1  15  12       81.59       75.49      7.68 o 
   0  15  12      108.58      126.12     10.70 o 
   1  15  12       14.70       29.72     10.34 o 
   2  15  12      115.81      106.14     11.45 o 
   3  15  12        1.78       18.15     10.01 o 
  -3  16  12       12.21       16.07      8.19 o 
  -2  16  12       12.94       23.95      8.63 o 
  -1  16  12        0.86       -5.46      9.47 o 
   0  16  12        5.29        8.44      8.48 o 
   1  16  12       72.65       76.71      8.73 o 
   2  16  12       59.80       53.41      9.55 o 
   3  16  12        2.16       16.54     13.08 o 
  -3  17  12        9.77        5.00      9.52 o 
  -2  17  12        7.15        9.31     10.11 o 
  -1  17  12        0.84        7.12      9.87 o 
   0  17  12      159.26      165.12     10.14 o 
   1  17  12        1.29        4.92      9.86 o 
   2  17  12       27.47       16.33      9.88 o 
  -2  18  12       13.25       13.19      8.62 o 
  -1  18  12       52.77       54.86      9.34 o 
   0  18  12       13.11       16.43     10.28 o 
   1  18  12        2.48       10.26      9.63 o 
  -1  19  12        0.46        8.57     10.87 o 
   0  19  12        0.48       10.29      9.47 o 
  -5   0  13        0.59        7.39     12.50 o 
  -3   0  13      166.55      150.40      9.71 o 
  -1   0  13       92.48      100.98      8.82 o 
   1   0  13       22.09        9.39      8.00 o 
   3   0  13      532.90      561.38     22.56 o 
   5   0  13        1.13      -11.02     14.49 o 
  -6   1  13      162.49      170.83     12.44 o 
  -5   1  13       61.59       50.89     12.84 o 
  -4   1  13       56.45       53.71      9.68 o 
  -3   1  13      114.80      114.98      7.36 o 
  -2   1  13      226.04      232.02      7.44 o 
  -1   1  13       18.96       13.75      5.99 o 
   0   1  13      100.28      106.95      6.04 o 
   1   1  13        8.03       11.75      6.14 o 
   2   1  13       86.43       95.86      6.20 o 
   3   1  13       87.97       82.74      6.73 o 
   4   1  13       20.71       26.44      8.94 o 
   5   1  13       16.67       25.16      9.92 o 
  -6   2  13       24.35       17.60     14.69 o 
  -5   2  13       67.45       74.46     12.75 o 
  -4   2  13      334.50      331.77     12.50 o 
  -3   2  13      143.87      143.46      8.47 o 
  -2   2  13     1056.68     1090.37     32.01 o 
  -1   2  13      666.64      668.46     17.95 o 
   0   2  13       11.74        6.18      5.64 o 
   1   2  13      213.51      195.30     11.48 o 
   2   2  13      200.48      184.53      6.95 o 
   3   2  13       97.45      105.58      7.42 o 
   4   2  13      362.67      396.13     10.14 o 
   5   2  13       31.68       35.67      8.95 o 
  -6   3  13       99.10      117.77     16.25 o 
  -5   3  13      149.58      151.12     13.39 o 
  -4   3  13        8.29       32.65      8.14 o 
  -3   3  13      279.14      272.75      8.85 o 
  -2   3  13      105.77      102.26      7.12 o 
  -1   3  13      106.37      100.19      6.12 o 
   0   3  13        4.01       -3.16      6.21 o 
   1   3  13       21.13       27.80      7.00 o 
   2   3  13      114.23      113.83      7.66 o 
   3   3  13       10.43       17.63      7.25 o 
   4   3  13      246.12      251.08      9.53 o 
   5   3  13       55.65       64.52      8.71 o 
  -6   4  13        6.53       10.49     25.74 o 
  -5   4  13        0.15        9.15     13.17 o 
  -4   4  13        3.82        8.97      9.91 o 
  -3   4  13       33.20       35.94      7.37 o 
  -2   4  13        4.11        4.73      5.93 o 
  -1   4  13       61.69       64.48      8.09 o 
   0   4  13       23.17       17.35      5.73 o 
   1   4  13      193.61      196.96      5.81 o 
   2   4  13      181.38      168.19      7.70 o 
   3   4  13        0.02       -4.17      8.16 o 
   4   4  13       19.61       34.29      8.90 o 
   5   4  13        8.63        7.06     10.26 o 
  -6   5  13       18.39       16.71     14.97 o 
  -5   5  13       66.44       72.29      9.67 o 
  -4   5  13      292.98      271.65      9.99 o 
  -3   5  13      469.49      467.47     17.12 o 
  -2   5  13      207.46      210.54     13.91 o 
  -1   5  13      388.75      411.81     15.63 o 
   0   5  13      203.95      188.51      6.89 o 
   1   5  13      271.36      246.23      6.90 o 
   2   5  13       33.97       28.07      7.53 o 
   3   5  13      280.64      262.82      9.86 o 
   4   5  13        0.00       -4.28      9.08 o 
   5   5  13        0.61       -2.83      9.48 o 
  -6   6  13        2.09       -2.34      9.93 o 
  -5   6  13       11.90       24.68     13.64 o 
  -4   6  13       69.97       68.60      9.09 o 
  -3   6  13        2.40       17.07      8.18 o 
  -2   6  13       74.91       68.06      6.32 o 
  -1   6  13      190.20      180.84      6.52 o 
   0   6  13       48.89       43.88      7.23 o 
   1   6  13      974.13      966.93     17.44 o 
   2   6  13      290.54      286.39      7.38 o 
   3   6  13      716.21      668.49     30.59 o 
   4   6  13       32.43       34.94      8.24 o 
   5   6  13       16.18       28.92     11.23 o 
  -5   7  13       24.98       45.97     14.24 o 
  -4   7  13        6.07       10.27     10.40 o 
  -3   7  13       32.15       41.32      9.60 o 
  -2   7  13       98.29      102.60      7.57 o 
  -1   7  13      230.40      232.57      8.17 o 
   0   7  13       40.11       43.00      6.51 o 
   1   7  13      199.59      170.08      8.32 o 
   2   7  13        9.79        9.67      7.68 o 
   3   7  13       46.05       64.94      8.76 o 
   4   7  13      107.91      105.57      8.62 o 
   5   7  13       43.83       41.85     10.23 o 
  -5   8  13      222.02      231.75     15.21 o 
  -4   8  13       21.51       26.89     12.18 o 
  -3   8  13       65.69       64.68      7.85 o 
  -2   8  13      102.24       94.33      9.71 o 
  -1   8  13      431.37      445.44     15.24 o 
   0   8  13      280.29      274.19     14.18 o 
   1   8  13        0.85        2.47      6.12 o 
   2   8  13      603.93      570.82     13.19 o 
   3   8  13       15.97       20.44      8.41 o 
   4   8  13        0.67       -1.45     10.09 o 
  -5   9  13        9.36       23.84     14.39 o 
  -4   9  13      378.91      388.33     11.63 o 
  -3   9  13        0.42       -3.20      9.86 o 
  -2   9  13      146.74      140.92      9.68 o 
  -1   9  13      126.58      123.35      8.20 o 
   0   9  13      418.67      428.13     11.92 o 
   1   9  13        2.51        3.82      7.67 o 
   2   9  13       12.52       13.54      7.95 o 
   3   9  13        9.14       13.85      7.02 o 
   4   9  13       92.90       90.46      9.65 o 
  -5  10  13       73.55       90.47     12.10 o 
  -4  10  13       58.56       56.81     11.00 o 
  -3  10  13       70.12       74.04     10.18 o 
  -2  10  13        3.90       16.74      8.22 o 
  -1  10  13      116.23      106.81      7.98 o 
   0  10  13        1.62        9.14      8.70 o 
   1  10  13        0.28       -2.44      7.41 o 
   2  10  13        0.41        6.61      7.12 o 
   3  10  13       23.65       29.31      8.83 o 
   4  10  13      202.36      208.63     10.23 o 
  -5  11  13       36.97       42.72     10.85 o 
  -4  11  13      110.53      116.99     10.08 o 
  -3  11  13      258.88      281.19     12.12 o 
  -2  11  13      572.21      566.70     23.61 o 
  -1  11  13       25.54       30.59      8.07 o 
   0  11  13        2.16        9.81     10.39 o 
   1  11  13      494.41      448.20     23.68 o 
   2  11  13       75.13       81.31      9.42 o 
   3  11  13        0.11        0.60      7.95 o 
   4  11  13       91.05       96.88     11.05 o 
  -4  12  13      114.25      107.76      9.54 o 
  -3  12  13      178.68      175.82      9.58 o 
  -2  12  13       15.56       20.81      8.26 o 
  -1  12  13        7.84       18.25      7.49 o 
   0  12  13       39.95       39.28     10.41 o 
   1  12  13        0.60        2.13      8.18 o 
   2  12  13       10.89        7.79      8.49 o 
   3  12  13       29.11       49.03     10.98 o 
   4  12  13       10.34       -3.32     14.66 o 
  -4  13  13        8.97       20.97     10.25 o 
  -3  13  13        0.82        7.71     10.67 o 
  -2  13  13      330.76      361.95     15.78 o 
  -1  13  13        1.51       -7.25      7.49 o 
   0  13  13       52.45       50.08      7.73 o 
   1  13  13       19.16       19.97      8.30 o 
   2  13  13        1.63        6.07      7.78 o 
   3  13  13       42.15       58.15     11.84 o 
  -4  14  13        0.96        4.17      9.46 o 
  -3  14  13       32.96       25.06      8.55 o 
  -2  14  13       96.64       92.08     10.58 o 
  -1  14  13       60.15       60.40     10.48 o 
   0  14  13      108.37      120.30      9.11 o 
   1  14  13        3.32        3.90      8.82 o 
   2  14  13      183.44      145.57     15.98 o 
   3  14  13       80.13       83.91      9.98 o 
  -3  15  13       38.18       43.16      8.91 o 
  -2  15  13        1.01       -1.37      9.37 o 
  -1  15  13       33.20       35.00      9.35 o 
   0  15  13        4.74       -1.93     10.42 o 
   1  15  13       24.94       22.09      9.42 o 
   2  15  13       42.22       47.54      8.05 o 
   3  15  13       28.25       32.73     14.29 o 
  -3  16  13        0.00       11.78      8.52 o 
  -2  16  13       25.64       29.40      8.73 o 
  -1  16  13       91.36      107.83      8.99 o 
   0  16  13        4.48        1.12      9.79 o 
   1  16  13      182.72      163.53      9.18 o 
   2  16  13        4.76       10.65      8.73 o 
  -2  17  13       16.88       22.57     10.28 o 
  -1  17  13       28.89       15.62     10.16 o 
   0  17  13       41.13       39.16     10.27 o 
   1  17  13       83.71       85.60      8.61 o 
   2  17  13       33.50       35.82     10.33 o 
  -2  18  13       42.12       45.73     21.80 o 
  -1  18  13       11.85       22.98     10.74 o 
   0  18  13       15.32       15.40      8.62 o 
   1  18  13       42.52       60.42     11.13 o 
  -6   0  14        9.66       22.71     14.84 o 
  -4   0  14      178.63      175.45     18.50 o 
  -2   0  14      268.76      247.58     16.12 o 
   0   0  14        0.61       13.19      9.95 o 
   2   0  14        0.80       -0.12      9.01 o 
   4   0  14        3.64        0.08     12.94 o 
  -6   1  14      170.87      130.95     15.19 o 
  -5   1  14       37.71       56.69     14.71 o 
  -4   1  14       34.96       42.82     12.26 o 
  -3   1  14      654.83      619.26     17.00 o 
  -2   1  14      166.62      155.90      7.28 o 
  -1   1  14      240.51      239.46     10.29 o 
   0   1  14       30.61       29.92      6.26 o 
   1   1  14       43.51       45.83      6.03 o 
   2   1  14      375.20      350.69     14.83 o 
   3   1  14       18.66       21.36      7.44 o 
   4   1  14        9.27        1.18      8.36 o 
   5   1  14        0.46        3.67     10.27 o 
  -6   2  14       67.92       75.01     14.87 o 
  -5   2  14      108.20      111.64     11.25 o 
  -4   2  14      106.05      122.86     10.51 o 
  -3   2  14       24.93       36.57      8.95 o 
  -2   2  14       97.42       96.76      7.05 o 
  -1   2  14        2.07       -1.10      6.58 o 
   0   2  14      107.85       98.90      6.10 o 
   1   2  14      190.73      185.87      7.54 o 
   2   2  14      176.82      185.60      8.07 o 
   3   2  14      845.93      806.25     24.04 o 
   4   2  14       10.98       21.71      9.16 o 
   5   2  14       20.40       20.12     10.39 o 
  -6   3  14       26.05       14.22     12.46 o 
  -5   3  14       13.35       28.63     13.16 o 
  -4   3  14      172.73      175.29     14.39 o 
  -3   3  14      100.84      114.85      9.47 o 
  -2   3  14       23.86       18.23      6.31 o 
  -1   3  14      237.76      252.50     10.69 o 
   0   3  14       44.80       33.56      6.52 o 
   1   3  14        0.21       -0.79      6.26 o 
   2   3  14      291.71      277.90      7.51 o 
   3   3  14        1.78        2.11      7.43 o 
   4   3  14       74.92       78.08      8.50 o 
   5   3  14        0.23       -2.23     10.52 o 
  -5   4  14       11.68       12.63     13.44 o 
  -4   4  14       18.18       30.11     13.31 o 
  -3   4  14      147.30      148.98     12.53 o 
  -2   4  14       35.96       39.96      6.47 o 
  -1   4  14      573.99      563.52     12.88 o 
   0   4  14      202.57      189.30     11.52 o 
   1   4  14      297.24      293.44      8.30 o 
   2   4  14        3.65        3.07      6.24 o 
   3   4  14       81.58       90.91      8.60 o 
   4   4  14        9.96       17.13      8.24 o 
   5   4  14        2.44        3.82      9.69 o 
  -5   5  14       27.72       26.89      9.74 o 
  -4   5  14       10.33       17.80     10.05 o 
  -3   5  14        9.98       19.46      9.61 o 
  -2   5  14     1107.57     1072.67     16.95 o 
  -1   5  14       38.54       43.25      7.61 o 
   0   5  14       62.12       62.57      6.73 o 
   1   5  14      698.45      684.15     22.14 o 
   2   5  14      269.15      239.99     10.69 o 
   3   5  14        2.37       10.69      6.87 o 
   4   5  14       17.34       27.38      9.47 o 
   5   5  14       11.96       15.12     11.02 o 
  -5   6  14        0.00       12.03     13.82 o 
  -4   6  14       10.39       -2.47     10.75 o 
  -3   6  14        0.69        1.14      7.60 o 
  -2   6  14        0.01        1.69      6.94 o 
  -1   6  14      471.45      445.38      9.37 o 
   0   6  14        0.08        6.05      6.08 o 
   1   6  14      354.07      333.96      9.34 o 
   2   6  14      520.95      467.18     19.51 o 
   3   6  14      102.48      113.08      8.64 o 
   4   6  14        4.11       12.53      9.46 o 
  -5   7  14        1.27        6.91      9.98 o 
  -4   7  14       82.31       92.28      9.35 o 
  -3   7  14       42.45       55.87      9.95 o 
  -2   7  14      370.47      366.55     10.09 o 
  -1   7  14      110.61      112.42      7.24 o 
   0   7  14      581.34      546.16     17.41 o 
   1   7  14      792.76      791.21     23.19 o 
   2   7  14       31.65       34.09      7.10 o 
   3   7  14      106.05      120.50      9.10 o 
   4   7  14        4.66       13.56      8.77 o 
  -5   8  14        0.82        6.75     12.94 o 
  -4   8  14        2.44       -1.38     10.69 o 
  -3   8  14       26.39       36.08      7.67 o 
  -2   8  14       88.17       86.70      9.45 o 
  -1   8  14      101.34      104.48      6.68 o 
   0   8  14      391.03      408.70      7.68 o 
   1   8  14       23.38       24.02      7.61 o 
   2   8  14       28.28       27.90      7.19 o 
   3   8  14      155.35      155.70      9.57 o 
   4   8  14       15.90       26.47     10.13 o 
  -5   9  14        0.45        3.89     12.01 o 
  -4   9  14       18.89       22.89     11.11 o 
  -3   9  14      380.73      405.40     10.78 o 
  -2   9  14       87.34       99.67      9.88 o 
  -1   9  14      107.69      114.24      9.39 o 
   0   9  14      357.04      327.73     11.64 o 
   1   9  14       43.52       37.43      6.98 o 
   2   9  14      169.27      161.00      8.44 o 
   3   9  14        1.77        2.19      7.29 o 
   4   9  14      117.04      115.35     11.11 o 
  -5  10  14        3.72       10.35      9.60 o 
  -4  10  14      254.35      276.21     11.94 o 
  -3  10  14       11.04       10.75      9.00 o 
  -2  10  14       18.25       22.21     10.43 o 
  -1  10  14      185.09      214.94     11.84 o 
   0  10  14        2.82        4.04      8.93 o 
   1  10  14        7.55       11.29      6.54 o 
   2  10  14        5.13        9.97      7.38 o 
   3  10  14       13.81       13.05      8.41 o 
   4  10  14      131.71      136.12      9.24 o 
  -4  11  14        1.43        4.71     11.54 o 
  -3  11  14        5.74        9.01      9.18 o 
  -2  11  14      198.05      179.97      9.87 o 
  -1  11  14      310.75      302.77     12.16 o 
   0  11  14        6.71        6.41      8.03 o 
   1  11  14      288.71      293.20      9.73 o 
   2  11  14        0.29        3.98     10.11 o 
   3  11  14       81.89       86.57      9.83 o 
   4  11  14        9.24       24.40     11.27 o 
  -4  12  14        0.02        3.68      8.95 o 
  -3  12  14       40.80       48.49     10.79 o 
  -2  12  14       50.83       58.13     10.29 o 
  -1  12  14       92.25       96.03     10.02 o 
   0  12  14       71.95       75.12      7.65 o 
   1  12  14        2.83       13.57      7.41 o 
   2  12  14       27.45       47.29      8.72 o 
   3  12  14       16.48       25.47     11.60 o 
  -4  13  14        0.43        4.88      9.39 o 
  -3  13  14       32.34       37.53      9.49 o 
  -2  13  14       32.49       42.78      8.21 o 
  -1  13  14        5.09       22.63      8.66 o 
   0  13  14        1.81        5.04      7.70 o 
   1  13  14       11.03       17.00     10.07 o 
   2  13  14       81.38      102.82     10.72 o 
   3  13  14       49.04       78.47     12.47 o 
  -4  14  14        3.49        7.33     10.86 o 
  -3  14  14        5.36       16.47     11.25 o 
  -2  14  14       40.92       39.48      9.26 o 
  -1  14  14        0.06        0.24     10.59 o 
   0  14  14       28.98       28.02      8.08 o 
   1  14  14       46.51       43.62     10.62 o 
   2  14  14        4.46       -0.44     10.90 o 
   3  14  14        7.57        6.29      9.85 o 
  -3  15  14        2.20        2.38      7.78 o 
  -2  15  14       23.01       18.81      9.51 o 
  -1  15  14       61.94       74.51     11.02 o 
   0  15  14       31.54       17.06     10.86 o 
   1  15  14       81.58       98.90      9.84 o 
   2  15  14       51.45       76.63     12.35 o 
  -3  16  14       17.94       21.92      9.48 o 
  -2  16  14       25.74       24.10      7.77 o 
  -1  16  14       43.67       33.92      8.60 o 
   0  16  14      100.20      112.01     11.69 o 
   1  16  14        0.29       12.95     11.38 o 
   2  16  14      147.21      125.98     11.45 o 
  -2  17  14        4.31        5.01      9.61 o 
  -1  17  14       51.58       57.81      8.08 o 
   0  17  14       58.43       60.89     10.63 o 
   1  17  14       29.43       35.55      9.51 o 
  -5   0  15        0.25        9.82     13.30 o 
  -3   0  15        5.29       17.50      9.26 o 
  -1   0  15        8.24        3.43      8.80 o 
   1   0  15       11.49       20.24     10.60 o 
   3   0  15       36.26       40.86     12.04 o 
   5   0  15        3.43        8.21     12.54 o 
  -5   1  15      111.47      133.19     13.57 o 
  -4   1  15       31.68       33.18     10.25 o 
  -3   1  15      110.56      120.21      7.59 o 
  -2   1  15       70.78       67.96      7.94 o 
  -1   1  15       90.56       83.80      6.82 o 
   0   1  15      183.40      166.35     13.17 o 
   1   1  15       68.42       54.60      6.59 o 
   2   1  15        1.17        0.36      6.78 o 
   3   1  15       40.42       45.67      8.47 o 
   4   1  15        0.75        4.54      7.03 o 
   5   1  15       19.67       15.32      8.85 o 
  -5   2  15       19.67       29.93     11.11 o 
  -4   2  15        2.16       -0.14     12.30 o 
  -3   2  15        1.33        8.45      8.69 o 
  -2   2  15      242.28      266.72     13.25 o 
  -1   2  15       80.79       79.96      7.67 o 
   0   2  15      132.49      127.39      6.78 o 
   1   2  15      131.51      125.14      6.30 o 
   2   2  15      161.94      155.28      6.70 o 
   3   2  15       19.25       32.07      7.64 o 
   4   2  15      146.33      141.37      8.85 o 
  -5   3  15       30.33       37.63     11.29 o 
  -4   3  15       36.63       43.90     10.44 o 
  -3   3  15      140.31      141.86      9.87 o 
  -2   3  15      137.41      136.65      7.94 o 
  -1   3  15       15.08       23.94      6.08 o 
   0   3  15       72.24       70.09      6.76 o 
   1   3  15       15.16       18.40      6.42 o 
   2   3  15        0.05       10.63      6.38 o 
   3   3  15      297.53      286.88      9.51 o 
   4   3  15       86.10       87.95      9.68 o 
  -5   4  15       50.75       79.24     11.49 o 
  -4   4  15       98.23      115.06      8.39 o 
  -3   4  15       69.77       82.56      9.85 o 
  -2   4  15      115.99      127.34      7.55 o 
  -1   4  15      150.34      162.28      7.17 o 
   0   4  15       52.17       53.60      6.72 o 
   1   4  15       24.36       29.10      6.54 o 
   2   4  15       22.83       26.62      6.53 o 
   3   4  15       15.31       16.32      7.81 o 
   4   4  15        2.33       10.81      8.69 o 
  -5   5  15       12.55       16.21     27.24 o 
  -4   5  15       27.56       20.65      9.26 o 
  -3   5  15      457.37      452.68     11.12 o 
  -2   5  15      170.38      175.69      7.72 o 
  -1   5  15      861.79      772.43     24.50 o 
   0   5  15      178.40      177.04      9.32 o 
   1   5  15      149.21      159.59      6.44 o 
   2   5  15       18.75       30.66      7.06 o 
   3   5  15        9.09        5.78      6.44 o 
   4   5  15        0.59        3.39      9.74 o 
  -5   6  15       13.12       28.23     10.15 o 
  -4   6  15       74.47       80.65     14.11 o 
  -3   6  15       50.80       54.90      7.09 o 
  -2   6  15       14.15       16.70      7.18 o 
  -1   6  15       82.98       79.32      6.54 o 
   0   6  15       53.56       63.66      6.83 o 
   1   6  15        3.59        2.28      6.63 o 
   2   6  15       32.52       33.19      8.07 o 
   3   6  15        0.58        7.10      9.69 o 
   4   6  15        1.21        3.76      8.83 o 
  -5   7  15       14.14       17.37     11.79 o 
  -4   7  15        0.66       18.67     10.65 o 
  -3   7  15       52.82       59.09     10.17 o 
  -2   7  15        7.20        9.89      9.44 o 
  -1   7  15      699.99      679.50     12.83 o 
   0   7  15       78.13       79.29      6.51 o 
   1   7  15       11.12       18.23      6.25 o 
   2   7  15       80.55       94.21      7.29 o 
   3   7  15      103.59       80.49      8.38 o 
   4   7  15       54.53       58.15      9.18 o 
  -5   8  15        7.82       14.03     12.24 o 
  -4   8  15        7.20       -0.95      9.51 o 
  -3   8  15      340.05      342.38     18.32 o 
  -2   8  15       26.17       27.27      7.73 o 
  -1   8  15       99.07      109.47     12.85 o 
   0   8  15        3.34        7.55      5.94 o 
   1   8  15        0.62       16.72      6.91 o 
   2   8  15        2.59        4.56      7.16 o 
   3   8  15       16.08       17.65      9.03 o 
   4   8  15       24.24       31.81      9.27 o 
  -5   9  15        0.01       -0.34     13.39 o 
  -4   9  15       38.55       47.49     11.57 o 
  -3   9  15        4.72        9.02      8.29 o 
  -2   9  15      297.29      315.89      9.29 o 
  -1   9  15      277.25      272.84      9.98 o 
   0   9  15      134.02      133.26     10.58 o 
   1   9  15      134.94      123.84      7.35 o 
   2   9  15        1.79       12.61      7.51 o 
   3   9  15       17.95       29.47      8.29 o 
   4   9  15        6.35       17.16     11.71 o 
  -4  10  15       60.49       69.09      9.95 o 
  -3  10  15       68.35       83.90      9.44 o 
  -2  10  15       39.20       59.99      9.94 o 
  -1  10  15      225.18      230.66     10.07 o 
   0  10  15       16.14       12.56      8.24 o 
   1  10  15       65.68       74.98      8.37 o 
   2  10  15        7.43        9.96      7.67 o 
   3  10  15       61.04       63.77      9.33 o 
   4  10  15       54.86       36.96     10.07 o 
  -4  11  15        0.09       11.70     10.26 o 
  -3  11  15       58.89       62.93      7.72 o 
  -2  11  15      288.67      309.25     27.12 o 
  -1  11  15        0.21        7.23      9.80 o 
   0  11  15        0.54        8.77      8.03 o 
   1  11  15        0.98        7.09      6.75 o 
   2  11  15       76.00       78.55      7.77 o 
   3  11  15        4.69       12.54     10.11 o 
  -4  12  15        0.36        1.05     10.59 o 
  -3  12  15      145.97      142.60     10.03 o 
  -2  12  15       65.87       75.13     11.73 o 
  -1  12  15        2.44       16.17      9.98 o 
   0  12  15       20.02       25.85      8.64 o 
   1  12  15       22.29       19.88      8.75 o 
   2  12  15       35.72       51.46      9.25 o 
   3  12  15       10.70       11.37     10.13 o 
  -4  13  15        3.18       12.40      9.49 o 
  -3  13  15        0.05        1.80     11.20 o 
  -2  13  15       57.90       53.43     10.00 o 
  -1  13  15        7.20       14.31      9.08 o 
   0  13  15        0.63        4.41      9.00 o 
   1  13  15       13.32       17.13      8.87 o 
   2  13  15        1.13       -1.47      8.26 o 
   3  13  15        2.15       10.19     10.75 o 
  -3  14  15        1.15        5.93     10.15 o 
  -2  14  15       26.62       28.47     11.64 o 
  -1  14  15      102.18      103.72      8.72 o 
   0  14  15      138.05      147.15      8.54 o 
   1  14  15        0.70        0.50      9.29 o 
   2  14  15        3.10       10.53      8.47 o 
  -3  15  15        3.17        6.75      9.83 o 
  -2  15  15       32.63       29.82     10.14 o 
  -1  15  15        5.25        9.39      8.64 o 
   0  15  15      101.99       93.03      8.19 o 
   1  15  15        1.69        4.40     11.18 o 
   2  15  15      121.23      114.12      9.74 o 
  -2  16  15       33.58       43.32      8.62 o 
  -1  16  15        0.36       -0.19     10.22 o 
   0  16  15       21.51       13.37     11.68 o 
   1  16  15      166.48      184.90     12.26 o 
  -1  17  15      107.66      115.40      9.87 o 
   0  17  15        1.13        4.72      9.70 o 
  -4   0  16       40.89       60.43     17.78 o 
  -2   0  16      220.65      181.79     23.21 o 
   0   0  16      105.85       97.05     22.01 o 
   2   0  16      378.96      337.79     12.28 o 
   4   0  16       54.08       46.32     11.14 o 
  -5   1  16      215.98      218.02     20.71 o 
  -4   1  16        7.43       11.00     10.46 o 
  -3   1  16       14.28       27.08      6.04 o 
  -2   1  16       95.46       89.10      8.06 o 
  -1   1  16        8.31        2.54      5.83 o 
   0   1  16       81.27       72.70      6.83 o 
   1   1  16        6.10        9.42      5.61 o 
   2   1  16      104.18       91.70      8.44 o 
   3   1  16       34.17       36.18      7.88 o 
   4   1  16       42.19       50.99      8.76 o 
  -5   2  16      185.77      179.70     10.67 o 
  -4   2  16        5.10       10.67     10.63 o 
  -3   2  16       27.35       33.63      7.04 o 
  -2   2  16        3.27        7.24      7.10 o 
  -1   2  16      172.96      181.11      7.23 o 
   0   2  16      239.77      199.70      7.16 o 
   1   2  16        2.43        7.21      7.65 o 
   2   2  16        0.22       -3.97      7.95 o 
   3   2  16        0.68        8.52      7.07 o 
   4   2  16       17.44       29.97      8.81 o 
  -5   3  16       21.28       20.19     14.11 o 
  -4   3  16        1.61       -1.73      9.24 o 
  -3   3  16       10.75       14.32      7.75 o 
  -2   3  16       19.22       22.96      7.12 o 
  -1   3  16      160.59      145.62      8.65 o 
   0   3  16        0.10       -1.03      5.80 o 
   1   3  16      116.90       96.55      6.49 o 
   2   3  16       82.64       92.36      7.32 o 
   3   3  16        1.85        3.42      8.40 o 
   4   3  16        7.82       15.69      8.91 o 
  -5   4  16        0.05       -6.12     14.18 o 
  -4   4  16       47.29       54.78      9.37 o 
  -3   4  16       61.86       61.29      8.90 o 
  -2   4  16        2.04       -1.74      7.13 o 
  -1   4  16      124.05      112.43      6.93 o 
   0   4  16       23.84       26.28      6.83 o 
   1   4  16       36.89       33.61      7.79 o 
   2   4  16       27.21       31.49      8.28 o 
   3   4  16       65.63       71.72      8.09 o 
   4   4  16       17.19       26.20     10.02 o 
  -5   5  16      157.20      162.09     12.46 o 
  -4   5  16       51.96       51.50      7.65 o 
  -3   5  16        8.84       10.78     10.34 o 
  -2   5  16      388.77      376.83     13.36 o 
  -1   5  16       32.55       34.20      6.41 o 
   0   5  16        6.20       -3.02      6.80 o 
   1   5  16       66.25       69.35      6.41 o 
   2   5  16       42.26       33.90      7.31 o 
   3   5  16       14.86       12.56      8.13 o 
   4   5  16       45.44       43.34     10.31 o 
  -5   6  16       12.03       11.35     14.67 o 
  -4   6  16       33.53       22.21     10.98 o 
  -3   6  16       63.74       70.77      9.02 o 
  -2   6  16       54.39       46.62      7.64 o 
  -1   6  16      147.21      144.71      7.05 o 
   0   6  16      239.54      206.08     18.28 o 
   1   6  16        1.33       -4.09      6.47 o 
   2   6  16       54.06       49.42      6.73 o 
   3   6  16      235.63      213.91      9.52 o 
   4   6  16        3.22        2.17      9.28 o 
  -5   7  16        1.97       -3.07     15.00 o 
  -4   7  16       65.30       43.63      9.82 o 
  -3   7  16       11.47       20.43     10.40 o 
  -2   7  16        1.67       -4.52      7.70 o 
  -1   7  16      148.04      141.99      7.67 o 
   0   7  16      796.70      811.16     21.07 o 
   1   7  16       33.07       29.80      8.05 o 
   2   7  16       10.56       11.66      7.44 o 
   3   7  16       25.09       37.48      8.33 o 
   4   7  16       50.52       51.48      9.51 o 
  -5   8  16       53.31       53.39     15.68 o 
  -4   8  16       23.28       27.93      8.81 o 
  -3   8  16        1.51       11.62      8.06 o 
  -2   8  16       89.09      100.56      9.09 o 
  -1   8  16      226.43      239.21     21.56 o 
   0   8  16      494.21      459.59     22.43 o 
   1   8  16        7.45       14.46      7.13 o 
   2   8  16        0.31       18.83      7.69 o 
   3   8  16        1.43       -5.69      9.49 o 
   4   8  16       22.96       24.60      9.16 o 
  -4   9  16        1.04        2.28      9.95 o 
  -3   9  16        2.88       17.01      9.34 o 
  -2   9  16       13.52       17.40     10.15 o 
  -1   9  16       18.18       12.01      8.41 o 
   0   9  16        3.03        9.57      7.33 o 
   1   9  16       10.54        0.79      6.53 o 
   2   9  16       15.25       11.06      7.62 o 
   3   9  16       67.26       92.00     14.21 o 
  -4  10  16       10.92        6.94      9.33 o 
  -3  10  16       50.24       54.54      9.59 o 
  -2  10  16      212.02      218.95     15.93 o 
  -1  10  16      370.48      339.69     10.41 o 
   0  10  16       38.39       46.09      8.30 o 
   1  10  16       13.41        8.81      6.48 o 
   2  10  16       41.50       46.11      8.06 o 
   3  10  16        1.04        5.14     10.39 o 
  -4  11  16       29.49       26.53     19.82 o 
  -3  11  16        4.56        1.26      9.76 o 
  -2  11  16        3.54        9.68     11.23 o 
  -1  11  16        2.35        6.17      9.01 o 
   0  11  16        3.61        6.31      8.56 o 
   1  11  16       23.70       31.10      9.89 o 
   2  11  16       43.06       54.04     10.41 o 
   3  11  16       37.15       39.99      9.77 o 
  -4  12  16       16.72       12.88     15.04 o 
  -3  12  16      111.23      107.12     11.66 o 
  -2  12  16       65.06       66.95      9.90 o 
  -1  12  16        2.44       18.73     10.33 o 
   0  12  16        3.20       -3.29     10.10 o 
   1  12  16       51.05       62.05      9.04 o 
   2  12  16       25.04       29.04      8.30 o 
   3  12  16        2.41        9.56     10.80 o 
  -3  13  16        5.12       14.44     10.04 o 
  -2  13  16       23.86       16.30      8.79 o 
  -1  13  16       33.31       36.93     10.77 o 
   0  13  16        5.89        9.63      8.58 o 
   1  13  16       98.71       93.26      9.59 o 
   2  13  16        0.53        8.27      9.86 o 
  -3  14  16        0.65        8.93     10.10 o 
  -2  14  16       40.90       42.13     11.49 o 
  -1  14  16      108.05      103.83     13.86 o 
   0  14  16        6.78       11.52     11.00 o 
   1  14  16      191.13      206.34      9.33 o 
   2  14  16       38.29       29.51     10.31 o 
  -2  15  16        2.06        1.10      9.17 o 
  -1  15  16        0.02        4.95     11.69 o 
   0  15  16        0.44       15.22      8.77 o 
   1  15  16       25.46       30.72     10.79 o 
  -1  16  16       21.73       23.68     12.39 o 
   0  16  16       19.52       22.30     10.42 o 
  -5   0  17      385.36      391.21     21.63 o 
  -3   0  17       30.93       69.26     19.54 o 
  -1   0  17      108.83      112.51      9.18 o 
   1   0  17      103.19       72.63     11.36 o 
   3   0  17      168.57      165.58     13.34 o 
  -5   1  17       12.51       33.34     37.57 o 
  -4   1  17       33.34       50.03     10.67 o 
  -3   1  17       22.20       25.91      7.75 o 
  -2   1  17        0.24       -1.85      6.85 o 
  -1   1  17       35.96       24.43      6.98 o 
   0   1  17       68.73       78.93      7.14 o 
   1   1  17        0.41       11.56      7.81 o 
   2   1  17        0.01        7.08      6.25 o 
   3   1  17       44.55       36.84      7.19 o 
   4   1  17        0.11       -5.12      9.04 o 
  -5   2  17        0.05        7.72     11.67 o 
  -4   2  17       11.04        9.49     10.67 o 
  -3   2  17       71.62       65.67      7.26 o 
  -2   2  17      176.12      170.10      6.62 o 
  -1   2  17        0.10       -4.26      5.96 o 
   0   2  17        2.75       -0.02      7.69 o 
   1   2  17        0.19        2.78      6.34 o 
   2   2  17       44.15       57.50      8.39 o 
   3   2  17        1.16        8.07      7.55 o 
   4   2  17        1.68       -1.32      8.17 o 
  -5   3  17       39.66       36.29     17.78 o 
  -4   3  17        5.95       14.33      9.42 o 
  -3   3  17       75.69       88.78     14.28 o 
  -2   3  17       33.49       42.98      7.67 o 
  -1   3  17      101.94       94.37      7.39 o 
   0   3  17        1.04        7.43      6.84 o 
   1   3  17       11.82       24.42      7.13 o 
   2   3  17       25.27       28.89      8.30 o 
   3   3  17        0.19        5.78      9.16 o 
   4   3  17        0.10        8.23      8.34 o 
  -5   4  17      154.02      152.23     13.20 o 
  -4   4  17       50.40       64.46      8.11 o 
  -3   4  17       20.56       32.29      8.64 o 
  -2   4  17      164.86      153.09      7.33 o 
  -1   4  17      131.27      128.70      6.40 o 
   0   4  17      165.16      133.60      6.20 o 
   1   4  17       15.26       16.19      7.21 o 
   2   4  17       23.00       26.68      5.90 o 
   3   4  17        1.70        2.88      7.50 o 
   4   4  17       12.86       17.44      9.47 o 
  -5   5  17        0.58       -3.66     15.03 o 
  -4   5  17       51.67       38.33     11.43 o 
  -3   5  17        1.43        6.75      9.10 o 
  -2   5  17      347.07      356.58     11.97 o 
  -1   5  17       17.51       22.74      6.63 o 
   0   5  17      256.76      259.26      7.21 o 
   1   5  17       81.45       94.10      6.28 o 
   2   5  17        1.92       18.38      7.51 o 
   3   5  17       56.10       59.18      8.49 o 
   4   5  17        1.09       -4.81      8.76 o 
  -5   6  17        7.94       27.65     12.04 o 
  -4   6  17        0.64       -8.05      9.87 o 
  -3   6  17       60.08       49.42     10.71 o 
  -2   6  17       14.49       14.04      8.85 o 
  -1   6  17       15.75       10.16      8.34 o 
   0   6  17      190.91      201.04      7.55 o 
   1   6  17        0.62        5.46      9.98 o 
   2   6  17       56.54       61.56      8.73 o 
   3   6  17       13.09       10.45      8.40 o 
   4   6  17        0.46       -1.60     21.50 o 
  -4   7  17       30.18       34.01     10.02 o 
  -3   7  17       33.74       45.49      8.36 o 
  -2   7  17       81.01       67.77      7.88 o 
  -1   7  17        0.72       12.23      6.87 o 
   0   7  17       14.90       29.36      8.14 o 
   1   7  17       24.36       36.10      7.30 o 
   2   7  17        1.61        4.58      8.79 o 
   3   7  17       55.95       58.13      8.57 o 
  -4   8  17       51.27       56.41      9.30 o 
  -3   8  17        0.55       -1.41      9.34 o 
  -2   8  17       73.13       63.52      7.96 o 
  -1   8  17        0.91        2.55      6.99 o 
   0   8  17       44.96       46.55      6.72 o 
   1   8  17       14.04       14.46      7.55 o 
   2   8  17       43.34       60.44      7.91 o 
   3   8  17      182.65      154.08      9.09 o 
  -4   9  17       16.08       13.72     10.65 o 
  -3   9  17        1.11       -2.44      9.62 o 
  -2   9  17        0.37        5.88      9.01 o 
  -1   9  17      137.60      135.53      9.07 o 
   0   9  17       28.75       34.44      8.64 o 
   1   9  17        0.35        5.95      7.74 o 
   2   9  17        9.68       10.66      7.42 o 
   3   9  17       55.46       44.95      9.22 o 
  -4  10  17       25.36       23.51     12.42 o 
  -3  10  17       16.64       18.58     11.28 o 
  -2  10  17       60.62       75.56      9.24 o 
  -1  10  17       75.11       74.25      9.06 o 
   0  10  17      145.71      158.10      9.12 o 
   1  10  17       20.02       25.88      7.49 o 
   2  10  17        5.09        7.46      8.20 o 
   3  10  17       24.13       34.23      9.73 o 
  -3  11  17       18.64       24.70     10.22 o 
  -2  11  17       64.19       63.62      9.33 o 
  -1  11  17        8.25       19.23      9.14 o 
   0  11  17       20.55       17.25      8.82 o 
   1  11  17        0.04        1.23      8.81 o 
   2  11  17        3.22       10.02      8.90 o 
  -3  12  17        0.09        1.33      8.28 o 
  -2  12  17        0.48       11.73      9.79 o 
  -1  12  17       52.30       54.54      9.45 o 
   0  12  17       15.10       30.09      9.05 o 
   1  12  17        1.46        5.74      8.08 o 
   2  12  17       57.12       68.30     11.31 o 
  -3  13  17        0.36        8.18     12.14 o 
  -2  13  17      174.86      158.61     10.54 o 
  -1  13  17        1.66       11.40      9.48 o 
   0  13  17       48.84       44.18     11.24 o 
   1  13  17       14.02       21.80     11.25 o 
   2  13  17        3.64       11.34     10.24 o 
  -2  14  17       36.08       29.07     12.04 o 
  -1  14  17       39.89       53.12      9.10 o 
   0  14  17       14.07       24.96      9.92 o 
   1  14  17       34.22       46.46     11.71 o 
  -1  15  17       31.54       40.27     10.47 o 
   0  15  17       54.13       50.16     10.52 o 
  -4   0  18      238.33      225.32     14.25 o 
  -2   0  18        1.61        0.44      9.62 o 
   0   0  18        0.50        9.40      9.19 o 
   2   0  18       56.66       37.69     12.73 o 
   4   0  18       15.52       19.56     12.34 o 
  -5   1  18       13.04       31.64     11.88 o 
  -4   1  18        0.11        3.59     11.21 o 
  -3   1  18        8.84       22.84      8.09 o 
  -2   1  18        0.02        0.04      7.50 o 
  -1   1  18        5.92        6.52      6.69 o 
   0   1  18        6.04       -0.05      6.11 o 
   1   1  18        5.66       14.27      8.16 o 
   2   1  18        0.58       -0.28      8.56 o 
   3   1  18       47.93       60.79      9.53 o 
   4   1  18        1.49       14.72     14.61 o 
  -5   2  18        9.86       24.19     10.58 o 
  -4   2  18       12.97       22.01      9.68 o 
  -3   2  18       62.26       68.08      8.30 o 
  -2   2  18        0.01        3.42      6.87 o 
  -1   2  18      103.68      113.97      9.02 o 
   0   2  18       59.71       42.00      7.42 o 
   1   2  18       46.44       56.46      7.24 o 
   2   2  18       16.64       10.52      6.20 o 
   3   2  18       18.80       13.25      7.87 o 
  -4   3  18        0.70       14.36      7.96 o 
  -3   3  18      194.78      206.55     12.22 o 
  -2   3  18       60.90       62.46      7.01 o 
  -1   3  18        4.68        3.79     12.16 o 
   0   3  18        0.70       12.17      7.84 o 
   1   3  18        9.01       10.81      7.27 o 
   2   3  18       71.92       77.52      7.86 o 
   3   3  18        0.29        4.85      8.49 o 
  -4   4  18        0.06        3.30     11.57 o 
  -3   4  18        0.63       -0.18      9.87 o 
  -2   4  18        0.06       10.19      7.04 o 
  -1   4  18       79.63       89.00      7.70 o 
   0   4  18       62.64       69.41      8.08 o 
   1   4  18       65.75       78.50      6.68 o 
   2   4  18        1.77        0.42      7.80 o 
   3   4  18        0.23        8.43      8.54 o 
  -4   5  18        9.12       23.56     10.20 o 
  -3   5  18        7.28       12.75      9.50 o 
  -2   5  18        6.79        3.77      7.88 o 
  -1   5  18       32.07       30.64      8.38 o 
   0   5  18        0.06       11.49      5.96 o 
   1   5  18       23.13       28.49      7.45 o 
   2   5  18       58.17       57.31      8.19 o 
   3   5  18        0.07        4.91      8.74 o 
  -4   6  18       27.25       36.20     10.44 o 
  -3   6  18       12.58        9.71      8.54 o 
  -2   6  18       58.74       52.43      7.08 o 
  -1   6  18        4.29        7.26      7.55 o 
   0   6  18       33.18       16.31      8.33 o 
   1   6  18       76.62       72.22      6.36 o 
   2   6  18       60.54       73.89      8.08 o 
   3   6  18       34.94       45.98      8.84 o 
  -4   7  18        0.10        1.28     10.01 o 
  -3   7  18        3.07        7.41      9.40 o 
  -2   7  18        0.00       -1.27      8.19 o 
  -1   7  18      111.40      117.15      8.01 o 
   0   7  18        7.89       10.85      6.45 o 
   1   7  18        7.95       -0.45      6.99 o 
   2   7  18        4.36       13.49      7.45 o 
   3   7  18       34.32       44.20     10.24 o 
  -4   8  18       12.05       11.85     10.69 o 
  -3   8  18        2.70       10.74      9.48 o 
  -2   8  18        4.54       12.95      8.30 o 
  -1   8  18       23.58       27.44      8.19 o 
   0   8  18       33.05       40.79      7.68 o 
   1   8  18       86.03       75.66      8.77 o 
   2   8  18        9.03        8.94      7.42 o 
   3   8  18        3.58       -1.14     10.27 o 
  -4   9  18        0.17        2.83     10.97 o 
  -3   9  18       20.75       20.93      8.96 o 
  -2   9  18       11.32        5.50      9.44 o 
  -1   9  18       90.43       85.71      8.25 o 
   0   9  18        1.18        1.24      8.07 o 
   1   9  18        6.97       14.93      8.97 o 
   2   9  18       58.07       67.23      7.87 o 
   3   9  18        0.34       -6.96     20.88 o 
  -3  10  18        0.82       -9.93      9.93 o 
  -2  10  18        4.66       -0.72      9.75 o 
  -1  10  18       67.35       58.46      8.28 o 
   0  10  18        1.61       -8.87      8.87 o 
   1  10  18        0.94        2.65      9.16 o 
   2  10  18        0.12        3.47      8.60 o 
  -3  11  18       33.40       24.16     10.36 o 
  -2  11  18        5.40        2.68      9.03 o 
  -1  11  18        1.61       -0.80     10.79 o 
   0  11  18       97.56      100.53      9.41 o 
   1  11  18       62.31       59.55      8.61 o 
   2  11  18       10.10       18.62     10.11 o 
  -3  12  18        4.83        4.75     14.88 o 
  -2  12  18       10.23       11.91     10.24 o 
  -1  12  18        0.00        5.23      9.91 o 
   0  12  18       14.76       26.07      9.25 o 
   1  12  18        0.53       -2.36      9.62 o 
  -2  13  18        1.00       22.36     12.00 o 
  -1  13  18        1.89        7.35      8.94 o 
   0  13  18        3.77       10.53     11.50 o 
   1  13  18        0.19        6.41      8.96 o 
  -1  14  18        0.35       12.67     13.37 o 
   0  14  18        0.42        7.24     11.79 o 
  -3   0  19        8.42        8.05     10.79 o 
  -1   0  19       69.51       70.25     12.33 o 
   1   0  19       37.09       78.89     12.19 o 
   3   0  19       70.42       63.93     14.53 o 
  -4   1  19       25.22       32.94      9.12 o 
  -3   1  19       19.17       30.77      7.76 o 
  -2   1  19       42.36       43.45      6.35 o 
  -1   1  19        0.15        3.59      8.35 o 
   0   1  19       29.41       38.26      7.45 o 
   1   1  19       46.20       37.65      7.13 o 
   2   1  19       65.42       71.39      7.61 o 
   3   1  19        6.10       19.10      9.94 o 
  -4   2  19       34.93       13.31     11.93 o 
  -3   2  19        2.10       10.67      8.62 o 
  -2   2  19        3.04        4.38      6.80 o 
  -1   2  19       22.03       20.00      7.55 o 
   0   2  19       52.68       90.36      8.30 o 
   1   2  19        0.05        5.50      6.38 o 
   2   2  19        4.29        9.83      7.34 o 
   3   2  19        5.18       15.14      9.88 o 
  -4   3  19       42.79       50.75      9.37 o 
  -3   3  19        2.56        6.38      8.62 o 
  -2   3  19       12.56       11.81     10.46 o 
  -1   3  19       26.24       28.87      7.52 o 
   0   3  19      109.03      132.31      8.12 o 
   1   3  19        0.01        3.12      7.67 o 
   2   3  19        2.13        9.12      9.11 o 
   3   3  19       43.63       51.41      8.25 o 
  -4   4  19       75.65       83.07     12.31 o 
  -3   4  19       22.28       23.82      8.63 o 
  -2   4  19       32.97       49.48      7.34 o 
  -1   4  19        0.51        2.07      7.68 o 
   0   4  19       32.12       46.56      7.73 o 
   1   4  19       10.15        9.26      7.61 o 
   2   4  19       88.88       98.81      7.77 o 
   3   4  19        2.06        3.80      8.26 o 
  -4   5  19        3.73        8.34     11.88 o 
  -3   5  19       14.09       19.33      9.72 o 
  -2   5  19        3.12       15.15      7.65 o 
  -1   5  19        0.78        4.95      7.07 o 
   0   5  19       27.77       28.70      7.63 o 
   1   5  19       39.56       50.71      8.63 o 
   2   5  19       49.04       58.13      8.37 o 
   3   5  19        0.87       11.42     10.27 o 
  -4   6  19       42.36       32.70      9.72 o 
  -3   6  19       12.83       21.65      9.91 o 
  -2   6  19       16.78       17.43      8.48 o 
  -1   6  19        2.10        5.91      7.11 o 
   0   6  19        2.36        2.70      6.40 o 
   1   6  19        4.67       13.00      8.01 o 
   2   6  19       85.83       94.26      9.50 o 
   3   6  19        5.44       -1.33      9.14 o 
  -4   7  19       31.57       32.76      9.90 o 
  -3   7  19        1.63       10.74      7.94 o 
  -2   7  19        4.15       10.69      8.39 o 
  -1   7  19        5.85       13.08      8.02 o 
   0   7  19       61.29       63.62      6.57 o 
   1   7  19      129.02      130.97      8.09 o 
   2   7  19       22.34       24.01      8.51 o 
  -3   8  19       18.83       11.88      8.95 o 
  -2   8  19        0.64       -9.30      9.30 o 
  -1   8  19        9.75       22.80      8.19 o 
   0   8  19       18.83       21.23      8.95 o 
   1   8  19       35.16       44.48      9.21 o 
   2   8  19       12.92       24.22      7.99 o 
  -3   9  19        0.51        3.24     10.47 o 
  -2   9  19       12.82       14.48     15.68 o 
  -1   9  19       23.87       32.12     10.67 o 
   0   9  19        2.23       12.67      8.35 o 
   1   9  19      399.83      405.81     16.86 o 
   2   9  19       14.36       14.79      9.25 o 
  -3  10  19        3.30       11.39      9.60 o 
  -2  10  19       14.02       15.05      8.91 o 
  -1  10  19       35.73       35.65     13.70 o 
   0  10  19        0.33       -3.98      9.07 o 
   1  10  19       25.40       30.94      8.60 o 
   2  10  19       70.22       71.29      9.73 o 
  -2  11  19       22.03       24.45      9.17 o 
  -1  11  19        1.10        5.56     11.29 o 
   0  11  19       41.55       43.73      9.71 o 
   1  11  19       23.32       38.78      9.49 o 
  -2  12  19       13.74       15.54     10.61 o 
  -1  12  19        3.60       10.06     10.21 o 
   0  12  19        2.97       -2.19      8.86 o 
   1  12  19        4.96        4.49     14.35 o 
  -4   0  20       34.04       42.01     20.65 o 
  -2   0  20      124.44      132.98     10.86 o 
   0   0  20        6.71       13.30     10.22 o 
   2   0  20        1.28       -5.70     14.38 o 
  -4   1  20        2.07       -4.03     10.75 o 
  -3   1  20       67.90       77.48      7.59 o 
  -2   1  20       15.67       35.08      7.41 o 
  -1   1  20       34.02       31.42      6.73 o 
   0   1  20        4.04        8.44      7.12 o 
   1   1  20       36.54       63.96      7.33 o 
   2   1  20        4.40        9.19      7.83 o 
   3   1  20        2.91        4.01      9.39 o 
  -4   2  20       10.15        6.14     12.47 o 
  -3   2  20        0.47        7.81      8.14 o 
  -2   2  20       17.53       19.39      7.65 o 
  -1   2  20       89.21       99.13      8.07 o 
   0   2  20       77.65       76.86      8.03 o 
   1   2  20        1.38       11.24      6.71 o 
   2   2  20        5.57        4.22      8.49 o 
   3   2  20       16.04       35.69     14.49 o 
  -4   3  20        1.19       11.34      9.61 o 
  -3   3  20       55.11       65.54     10.01 o 
  -2   3  20        1.30       -0.98      7.55 o 
  -1   3  20       22.75       27.85      8.08 o 
   0   3  20       75.13       76.63      7.93 o 
   1   3  20        7.27        3.67      7.45 o 
   2   3  20       55.79       58.72      7.80 o 
  -4   4  20        0.34       22.57     10.57 o 
  -3   4  20       32.33       39.37     11.55 o 
  -2   4  20      104.80       98.46      8.66 o 
  -1   4  20       20.49       21.26      8.02 o 
   0   4  20        5.17       16.10      9.60 o 
   1   4  20       67.10       80.81      8.14 o 
   2   4  20       18.70       38.46     18.65 o 
  -3   5  20        0.08       -3.29      8.95 o 
  -2   5  20       56.83       69.50      9.07 o 
  -1   5  20        0.20       -2.79      8.02 o 
   0   5  20      188.28      217.25      9.22 o 
   1   5  20       73.02       81.43      7.59 o 
   2   5  20       55.85       66.21      7.46 o 
  -3   6  20       10.71       16.58     10.32 o 
  -2   6  20       12.64       19.36      9.83 o 
  -1   6  20       70.47       75.28      7.15 o 
   0   6  20       53.44       54.24      7.95 o 
   1   6  20        0.49        5.46      7.93 o 
   2   6  20       11.12       13.80      8.23 o 
  -3   7  20        8.64       17.16     13.07 o 
  -2   7  20       16.19       21.98      9.65 o 
  -1   7  20        5.94       13.09      9.49 o 
   0   7  20       43.28       56.18      8.77 o 
   1   7  20        0.00        5.34      8.25 o 
   2   7  20       38.15       41.77      9.07 o 
  -3   8  20       13.01       25.52     10.43 o 
  -2   8  20        2.05        2.98     10.00 o 
  -1   8  20        0.38        3.88      9.58 o 
   0   8  20        6.48       12.09      8.60 o 
   1   8  20       45.54       44.16     12.98 o 
   2   8  20        1.17       10.69      9.05 o 
  -2   9  20      128.51      115.60     11.77 o 
  -1   9  20        4.29       15.50      8.49 o 
   0   9  20       81.62       87.12      8.14 o 
   1   9  20      104.59      114.49      8.37 o 
  -2  10  20        3.39       15.48     10.48 o 
  -1  10  20        0.38       -4.38      9.91 o 
   0  10  20        3.15        8.51      9.70 o 
   1  10  20        8.67       15.10      8.41 o 
  -1  11  20       27.53       21.47     10.09 o 
   0  11  20       14.91       12.19     13.65 o 
  -3   0  21        3.99       12.52     10.58 o 
  -1   0  21      306.78      312.87     24.10 o 
   1   0  21        1.49       17.03      9.18 o 
  -3   1  21       50.14       64.03      9.09 o 
  -2   1  21       33.07       50.73      7.92 o 
  -1   1  21      128.99      141.83      7.90 o 
   0   1  21        0.24       -5.78      7.55 o 
   1   1  21       26.89       32.47      8.41 o 
   2   1  21       31.44       50.65      8.80 o 
  -3   2  21        0.17       -8.44      8.44 o 
  -2   2  21        2.42        8.22      7.82 o 
  -1   2  21       37.24       47.77      8.46 o 
   0   2  21       37.29       32.18      8.26 o 
   1   2  21       10.96       11.26      9.33 o 
   2   2  21       14.87       15.11      8.90 o 
  -3   3  21       26.10       30.38      8.44 o 
  -2   3  21        0.47        6.91     13.82 o 
  -1   3  21       43.04       34.31      9.30 o 
   0   3  21        0.34        4.51      7.50 o 
   1   3  21       74.62       88.13      6.89 o 
   2   3  21       77.99       91.90      9.35 o 
  -3   4  21       55.47       50.51      9.47 o 
  -2   4  21       28.11       29.56      7.41 o 
  -1   4  21        2.32       16.16      7.10 o 
   0   4  21        0.14        5.38      8.40 o 
   1   4  21        2.32       14.56      8.49 o 
   2   4  21       99.26       78.44     10.68 o 
  -3   5  21        0.25       -4.98     12.25 o 
  -2   5  21       24.13       40.10      9.13 o 
  -1   5  21       27.30       35.29      9.56 o 
   0   5  21       48.54       53.25      7.65 o 
   1   5  21        0.58       17.50      9.57 o 
   2   5  21       98.85       98.27      8.71 o 
  -3   6  21        7.42       11.16      9.44 o 
  -2   6  21        0.38       -5.88      9.27 o 
  -1   6  21       17.42       25.96      7.84 o 
   0   6  21       63.72       77.81      7.94 o 
   1   6  21       31.97       39.36      8.74 o 
  -2   7  21        0.26        1.85     10.15 o 
  -1   7  21       32.89       29.78      7.10 o 
   0   7  21       54.77       44.54      8.25 o 
   1   7  21      173.92      175.68      7.83 o 
  -2   8  21       19.29       23.63     10.42 o 
  -1   8  21      172.11      193.55      9.63 o 
   0   8  21       55.25       56.42      9.16 o 
   1   8  21        0.05        7.65      8.04 o 
  -1   9  21        0.65        0.87     10.18 o 
   0   9  21       10.07       20.43      8.33 o 
  -2   0  22      337.08      321.08     19.04 o 
   0   0  22       57.02       83.38     10.96 o 
  -2   1  22       55.24       56.88      9.26 o 
  -1   1  22       46.54       49.15      8.22 o 
   0   1  22       20.04       21.22      9.64 o 
   1   1  22        2.46       12.68      9.75 o 
  -2   2  22        7.72       16.31      7.59 o 
  -1   2  22        0.28        8.96     11.46 o 
   0   2  22        8.25       28.52      8.52 o 
   1   2  22       17.63       17.11      8.15 o 
  -2   3  22       39.75       55.44      9.37 o 
  -1   3  22       64.57       82.54      9.95 o 
   0   3  22       87.69       86.31     15.85 o 
   1   3  22       34.59       39.55      9.01 o 
  -2   4  22      160.62      155.86      8.20 o 
  -1   4  22       67.09       77.42      8.95 o 
   0   4  22       37.08       36.17      7.77 o 
   1   4  22       21.85       17.87      7.67 o 
  -2   5  22        5.05       15.97     10.48 o 
  -1   5  22        1.25       -8.94      8.94 o 
   0   5  22       42.54       49.93      7.65 o 
   1   5  22        9.08       11.21      9.04 o 
  -2   6  22        5.93        9.48     12.21 o 
  -1   6  22        0.54       -1.56      9.15 o 
   0   6  22       26.24       28.30      8.31 o 
  -1   7  22       11.67       13.44      8.43 o 
   0   7  22        0.04       14.84     11.57 o 
  -1   0  23      178.24      175.90     16.02 o 
  -1   1  23        0.17       -6.78      8.45 o 
   0   1  23       67.80       58.26      8.25 o 
  -1   2  23       20.11       23.44      8.54 o 
   0   2  23        2.12        6.24      8.45 o 
  -1   3  23       67.08       74.24      8.01 o 
                                                 
